# Supplementary material for: 4-Methyl-9-[(4-methyl­phen­yl)sulfon­yl]thio­pyrano[3,4-b]indole-3(9H)-thione
Source: Acta Crystallogr Sect E Struct Rep Online. 2010 Sep 30;66(Pt 10):o2665. doi: 10.1107/S1600536810038201 (PMC2983115; doi:10.1107/S1600536810038201)
Supplement: Supplementary file 1 [file e-66-o2665-sup1.cif]

##############################################################################
###                                                                        ###
###        Electronic paper (Acta Crystallographica Section E)             ###
###                                                                        ###
##############################################################################
#                                                                            #
# This CIF contains the data in a paper accepted for publication in Acta     #
# Crystallographica Section E. It conforms to the requirements of Notes      #
# for Authors for Section E, and has been peer reviewed under the auspices   #
# of the IUCr Commission on Journals.                                        #
#                                                                            #
# Full details of the Crystallographic Information File format               #
# are given in the paper "The Crystallographic Information File (CIF):       #
# a New Standard Archive File for Crystallography" by S. R. Hall, F. H.      #
# Allen and I. D. Brown [Acta Cryst. (1991), A47, 655-685].                  #
#                                                                            #
# The current version of the core CIF dictionary is obtainable from          #
# ftp://ftp.iucr.org/pub/cif_core.dic. The current version number is 2.4.    #
#                                                                            #
# Software is freely available for graphical display of the structure(s) in  #
# this CIF.  For information consult the CIF home page http://www.iucr.org/  #
# cif/home.html                                                              #
#                                                                            #
# This file may be used for bona fide research purposes within the           #
# scientific community so long as proper attribution is given to the journal # 
# article from which it was obtained.                                        #
#                                                                            #
##############################################################################
                                             
data_I
_audit_creation_method     SHELXL-97
_chemical_name_systematic
;
4-Methyl-9-[(4-methylphenyl)sulfonyl]thiopyrano[3,4-<i>b</i>]indole-
3(9<i>H</i>)-thione
;
_chemical_name_common     ?
_chemical_formula_moiety     'C19 H15 N O2 S3'
_chemical_formula_sum     'C19 H15 N O2 S3'
_chemical_formula_iupac     'C19 H15 N O2 S3'
_chemical_formula_weight     385.50
_chemical_melting_point     ?
_symmetry_cell_setting     monoclinic
_symmetry_space_group_name_H-M     'P 21/n'
_symmetry_space_group_name_Hall     '-P 2yn'
loop_
    _symmetry_equiv_pos_as_xyz
    'x, y, z'
    '-x+1/2, y+1/2, -z+1/2'
    '-x, -y, -z'
    'x-1/2, -y-1/2, z-1/2'
_cell_length_a     13.2530(4)
_cell_length_b     8.2423(3)
_cell_length_c     15.4500(16)
_cell_angle_alpha     90.00
_cell_angle_beta     96.124(3)
_cell_angle_gamma     90.00
_cell_volume     1678.05(19)
_cell_formula_units_Z     4
_cell_measurement_reflns_used     25
_cell_measurement_theta_min     60
_cell_measurement_theta_max     70
_cell_measurement_temperature     193(2)
_exptl_crystal_description     needle
_exptl_crystal_colour     violet
_exptl_crystal_size_max     0.60
_exptl_crystal_size_mid     0.10
_exptl_crystal_size_min     0.10
_exptl_crystal_density_diffrn     1.526
_exptl_crystal_density_meas     ?
_exptl_crystal_density_method     'not measured'
_exptl_crystal_F_000     800
_exptl_absorpt_coefficient_mu     4.150
_exptl_absorpt_correction_type     numerical
_exptl_absorpt_process_details     '(de Meulenaer & Tompa, 1965)'
_exptl_absorpt_correction_T_min     0.42
_exptl_absorpt_correction_T_max     0.70
_exptl_special_details
;
;
_diffrn_ambient_temperature     193(2)
_diffrn_radiation_type     CuK\a
_diffrn_radiation_wavelength     1.54178
_diffrn_radiation_monochromator     graphite
_diffrn_measurement_device_type     'Enraf--Nonius CAD-4'
_diffrn_measurement_device     '\k-geometry diffractometer'
_diffrn_measurement_method     \w/2\q
_diffrn_detector_area_resol_mean     ?
_diffrn_reflns_number     3167
_diffrn_reflns_av_R_equivalents     0.0000
_diffrn_reflns_av_sigmaI/netI     0.0325
_diffrn_reflns_theta_min     4.18
_diffrn_reflns_theta_max     69.92
_diffrn_reflns_theta_full     69.92
_diffrn_measured_fraction_theta_max     1.000
_diffrn_measured_fraction_theta_full     1.000
_diffrn_reflns_limit_h_min     0
_diffrn_reflns_limit_h_max     16
_diffrn_reflns_limit_k_min     0
_diffrn_reflns_limit_k_max     10
_diffrn_reflns_limit_l_min     -18
_diffrn_reflns_limit_l_max     18
_diffrn_standards_number     3
_diffrn_standards_interval_count     ?
_diffrn_standards_interval_time     60
_diffrn_standards_decay_%     2
_refine_special_details
;
Refinement of <i>F</i>^2^ against ALL reflections. The weighted <i>R</i>-factor
<i>wR</i> and goodness of fit <i>S</i> are based on <i>F</i>^2^, conventional
<i>R</i>-factors <i>R</i> are based on <i>F</i>, with <i>F</i> set to zero for
negative <i>F</i>^2^. The threshold expression of <i>F</i>^2^ >
\s(<i>F</i>^2^) is used only for calculating <i>R</i>-factors(gt) <i>etc</i>.
and is not relevant to the choice of reflections for refinement.
<i>R</i>-factors based on <i>F</i>^2^ are statistically about twice as large
as those based on <i>F</i>, and <i>R</i>- factors based on ALL data will be
even larger.
;
_reflns_number_total     3167
_reflns_number_gt     2714
_reflns_threshold_expression     >2\s(I)
_refine_ls_structure_factor_coef     Fsqd
_refine_ls_matrix_type     full
_refine_ls_R_factor_all     0.0453
_refine_ls_R_factor_gt     0.0370
_refine_ls_wR_factor_ref     0.1015
_refine_ls_wR_factor_obs     0.0962
_refine_ls_goodness_of_fit_ref     1.040
_refine_ls_restrained_S_all     1.040
_refine_ls_number_reflns     3167
_refine_ls_number_parameters     228
_refine_ls_number_restraints     0
_refine_ls_hydrogen_treatment     constr
_refine_ls_weighting_scheme     calc
_refine_ls_weighting_details
         'calc w=1/[\s^2^(Fo^2^)+(0.0530P)^2^+0.8161P] where P=(Fo^2^+2Fc^2^)/3'
_atom_sites_solution_hydrogens     geom
_atom_sites_solution_primary     direct
_atom_sites_solution_secondary     difmap
_refine_ls_shift/su_max     0.000
_refine_ls_shift/su_mean     0.000
_refine_diff_density_max     0.416
_refine_diff_density_min     -0.362
_refine_ls_extinction_method     none
_refine_ls_extinction_coef     ?
loop_
    _atom_type_symbol
    _atom_type_description
    _atom_type_scat_dispersion_real
    _atom_type_scat_dispersion_imag
    _atom_type_scat_source
    'C' 'C' 0.0181 0.0091
                         'International Tables Vol C Tables 4.2.6.8 and 6.1.1.4'
    'H' 'H' 0.0000 0.0000
                         'International Tables Vol C Tables 4.2.6.8 and 6.1.1.4'
    'N' 'N' 0.0311 0.0180
                         'International Tables Vol C Tables 4.2.6.8 and 6.1.1.4'
    'O' 'O' 0.0492 0.0322
                         'International Tables Vol C Tables 4.2.6.8 and 6.1.1.4'
    'S' 'S' 0.3331 0.5567
                         'International Tables Vol C Tables 4.2.6.8 and 6.1.1.4'
_computing_data_collection     '<i>CAD-4 Software</i> (Enraf--Nonius, 1989)'
_computing_cell_refinement     '<i>CAD-4 Software</i> (Enraf--Nonius, 1989)'
_computing_data_reduction     'CORINC (Dr\"ager & Gattow, 1971)'
_computing_structure_solution     'SIR97 (Altomare <i>et al.</i>, 1999)'
_computing_structure_refinement     'SHELXL97 (Sheldrick, 2008)'
_computing_molecular_graphics     'PLATON (Spek, 2009)'
_computing_publication_material     'PLATON (Spek, 2009)'
loop_
    _atom_site_type_symbol
    _atom_site_label
    _atom_site_fract_x
    _atom_site_fract_y
    _atom_site_fract_z
    _atom_site_U_iso_or_equiv
    _atom_site_adp_type
    _atom_site_calc_flag
    _atom_site_refinement_flags
    _atom_site_occupancy
    _atom_site_disorder_assembly
    _atom_site_disorder_group
    N N1 0.30393(13) 0.4410(2) 0.44134(12) 0.0228(4) Uani d . 1 . .
    C C2 0.29369(15) 0.4317(3) 0.53192(14) 0.0230(4) Uani d . 1 . .
    C C3 0.21571(17) 0.4930(3) 0.57513(16) 0.0293(5) Uani d . 1 . .
    H H3 0.1611 0.5518 0.5451 0.035 Uiso calc R 1 . .
    C C4 0.22049(18) 0.4654(3) 0.66365(16) 0.0336(5) Uani d . 1 . .
    H H4 0.1683 0.5064 0.6952 0.040 Uiso calc R 1 . .
    C C5 0.30000(19) 0.3790(3) 0.70717(16) 0.0346(5) Uani d . 1 . .
    H H5 0.3005 0.3596 0.7678 0.042 Uiso calc R 1 . .
    C C6 0.37865(18) 0.3204(3) 0.66405(15) 0.0309(5) Uani d . 1 . .
    H H6 0.4333 0.2625 0.6947 0.037 Uiso calc R 1 . .
    C C7 0.37639(15) 0.3478(2) 0.57428(14) 0.0222(4) Uani d . 1 . .
    C C8 0.44351(15) 0.3017(2) 0.50942(14) 0.0211(4) Uani d . 1 . .
    C C9 0.53663(16) 0.2244(3) 0.52013(15) 0.0243(4) Uani d . 1 . .
    C C10 0.58968(16) 0.1801(3) 0.44741(16) 0.0263(5) Uani d . 1 . .
    S S11 0.54433(4) 0.23832(8) 0.34297(4) 0.03407(17) Uani d . 1 . .
    C C12 0.43366(17) 0.3397(3) 0.34993(15) 0.0303(5) Uani d . 1 . .
    H H12 0.3984 0.3847 0.2987 0.036 Uiso calc R 1 . .
    C C13 0.39482(15) 0.3576(2) 0.42680(14) 0.0217(4) Uani d . 1 . .
    S S14 0.20305(4) 0.46546(6) 0.36740(4) 0.02438(15) Uani d . 1 . .
    O O15 0.15035(12) 0.60556(19) 0.39288(12) 0.0353(4) Uani d . 1 . .
    O O16 0.24145(12) 0.4613(2) 0.28475(11) 0.0367(4) Uani d . 1 . .
    C C17 0.12629(15) 0.2950(2) 0.37845(13) 0.0194(4) Uani d . 1 . .
    C C18 0.02728(16) 0.3153(3) 0.39707(15) 0.0268(5) Uani d . 1 . .
    H H18 0.0018 0.4205 0.4072 0.032 Uiso calc R 1 . .
    C C19 -0.03435(16) 0.1799(3) 0.40080(15) 0.0276(5) Uani d . 1 . .
    H H19 -0.1023 0.1931 0.4137 0.033 Uiso calc R 1 . .
    C C20 0.00193(16) 0.0253(3) 0.38587(14) 0.0238(4) Uani d . 1 . .
    C C21 0.10251(16) 0.0078(3) 0.36982(14) 0.0254(5) Uani d . 1 . .
    H H21 0.1288 -0.0977 0.3619 0.031 Uiso calc R 1 . .
    C C22 0.16513(16) 0.1414(3) 0.36515(14) 0.0252(5) Uani d . 1 . .
    H H22 0.2335 0.1283 0.3531 0.030 Uiso calc R 1 . .
    C C23 -0.06630(18) -0.1206(3) 0.38685(16) 0.0301(5) Uani d . 1 . .
    H H23A -0.1058 -0.1136 0.4368 0.045 Uiso calc R 1 . .
    H H23B -0.0250 -0.2195 0.3914 0.045 Uiso calc R 1 . .
    H H23C -0.1125 -0.1236 0.3329 0.045 Uiso calc R 1 . .
    S S24 0.69645(4) 0.07193(8) 0.45140(5) 0.04028(18) Uani d . 1 . .
    C C25 0.58643(19) 0.1818(3) 0.60888(17) 0.0365(6) Uani d . 1 . .
    H H25A 0.5844 0.2758 0.6475 0.055 Uiso calc R 1 . .
    H H25B 0.6572 0.1509 0.6048 0.055 Uiso calc R 1 . .
    H H25C 0.5503 0.0908 0.6324 0.055 Uiso calc R 1 . .
loop_
    _atom_site_aniso_label
    _atom_site_aniso_U_11
    _atom_site_aniso_U_22
    _atom_site_aniso_U_33
    _atom_site_aniso_U_12
    _atom_site_aniso_U_13
    _atom_site_aniso_U_23
    N1 0.0188(8) 0.0218(9) 0.0278(9) 0.0008(7) 0.0021(7) 0.0015(7)
    C2 0.0217(10) 0.0168(10) 0.0303(11) -0.0057(8) 0.0021(8) -0.0027(8)
    C3 0.0239(11) 0.0226(11) 0.0419(13) -0.0002(9) 0.0058(9) -0.0042(10)
    C4 0.0323(12) 0.0306(13) 0.0397(13) -0.0057(10) 0.0124(10) -0.0098(10)
    C5 0.0410(13) 0.0341(13) 0.0299(12) -0.0074(11) 0.0089(10) -0.0040(10)
    C6 0.0328(12) 0.0296(12) 0.0300(11) -0.0031(10) 0.0023(9) 0.0013(10)
    C7 0.0225(10) 0.0144(10) 0.0295(11) -0.0048(8) 0.0021(8) -0.0003(8)
    C8 0.0215(10) 0.0142(9) 0.0276(10) -0.0039(8) 0.0021(8) 0.0010(8)
    C9 0.0207(10) 0.0166(10) 0.0354(11) -0.0020(8) 0.0014(8) 0.0027(9)
    C10 0.0192(10) 0.0168(10) 0.0435(13) -0.0028(8) 0.0057(9) 0.0016(9)
    S11 0.0296(3) 0.0377(3) 0.0369(3) 0.0052(2) 0.0126(2) 0.0018(3)
    C12 0.0257(11) 0.0360(13) 0.0296(11) 0.0038(10) 0.0044(9) 0.0049(10)
    C13 0.0185(9) 0.0172(10) 0.0293(11) -0.0017(8) 0.0020(8) 0.0021(8)
    S14 0.0203(3) 0.0180(3) 0.0340(3) -0.00007(19) -0.0006(2) 0.0073(2)
    O15 0.0286(8) 0.0155(8) 0.0602(11) 0.0028(7) -0.0026(8) 0.0043(7)
    O16 0.0284(8) 0.0483(11) 0.0328(9) -0.0043(8) 0.0003(7) 0.0169(8)
    C17 0.0197(9) 0.0135(10) 0.0245(10) 0.0000(8) 0.0005(8) 0.0010(8)
    C18 0.0218(10) 0.0175(11) 0.0408(12) 0.0042(8) 0.0027(9) -0.0034(9)
    C19 0.0217(10) 0.0225(11) 0.0394(12) 0.0003(9) 0.0066(9) -0.0045(9)
    C20 0.0273(11) 0.0193(11) 0.0241(10) -0.0005(9) -0.0006(8) -0.0012(8)
    C21 0.0295(11) 0.0158(10) 0.0305(11) 0.0054(9) 0.0008(9) -0.0043(9)
    C22 0.0224(10) 0.0233(11) 0.0301(11) 0.0047(9) 0.0045(8) -0.0014(9)
    C23 0.0346(12) 0.0206(11) 0.0345(12) -0.0052(9) 0.0011(9) -0.0017(9)
    S24 0.0255(3) 0.0312(3) 0.0654(4) 0.0079(2) 0.0110(3) 0.0038(3)
    C25 0.0316(12) 0.0363(14) 0.0401(13) 0.0056(11) -0.0034(10) 0.0049(11)
_geom_special_details
;
All e.s.d.'s (except the e.s.d. in the dihedral angle between two l.s. planes)
are estimated using the full covariance matrix. The cell e.s.d.'s are taken
into account individually in the estimation of e.s.d.'s in distances, angles
and torsion angles; correlations between e.s.d.'s in cell parameters are only
used when they are defined by crystal symmetry. An approximate (isotropic)
treatment of cell e.s.d.'s is used for estimating e.s.d.'s involving l.s.
planes.
;
loop_
    _geom_bond_atom_site_label_1
    _geom_bond_atom_site_label_2
    _geom_bond_site_symmetry_2
    _geom_bond_distance
    _geom_bond_publ_flag
    N1 C2 . 1.422(3) ?
    N1 C13 . 1.425(3) ?
    N1 S14 . 1.6756(18) ?
    C2 C3 . 1.384(3) ?
    C2 C7 . 1.398(3) ?
    C3 C4 . 1.381(3) ?
    C4 C5 . 1.385(4) ?
    C5 C6 . 1.383(3) ?
    C6 C7 . 1.403(3) ?
    C7 C8 . 1.459(3) ?
    C8 C9 . 1.383(3) ?
    C8 C13 . 1.443(3) ?
    C9 C10 . 1.435(3) ?
    C9 C25 . 1.499(3) ?
    C10 S24 . 1.668(2) ?
    C10 S11 . 1.729(2) ?
    S11 C12 . 1.702(2) ?
    C12 C13 . 1.352(3) ?
    S14 O16 . 1.4245(18) ?
    S14 O15 . 1.4265(17) ?
    S14 C17 . 1.754(2) ?
    C17 C18 . 1.383(3) ?
    C17 C22 . 1.390(3) ?
    C18 C19 . 1.388(3) ?
    C19 C20 . 1.390(3) ?
    C20 C21 . 1.389(3) ?
    C20 C23 . 1.505(3) ?
    C21 C22 . 1.385(3) ?
    C3 H3 . 0.9500 ?
    C4 H4 . 0.9500 ?
    C5 H5 . 0.9500 ?
    C6 H6 . 0.9500 ?
    C12 H12 . 0.9500 ?
    C18 H18 . 0.9500 ?
    C19 H19 . 0.9500 ?
    C21 H21 . 0.9500 ?
    C22 H22 . 0.9500 ?
    C23 H23A . 0.9800 ?
    C23 H23B . 0.9800 ?
    C23 H23C . 0.9800 ?
    C25 H25A . 0.9800 ?
    C25 H25B . 0.9800 ?
    C25 H25C . 0.9800 ?
loop_
    _geom_angle_atom_site_label_1
    _geom_angle_atom_site_label_2
    _geom_angle_atom_site_label_3
    _geom_angle_site_symmetry_1
    _geom_angle_site_symmetry_3
    _geom_angle
    _geom_angle_publ_flag
    C2 N1 C13 . . 107.46(17) ?
    C2 N1 S14 . . 121.62(14) ?
    C13 N1 S14 . . 125.24(15) ?
    C3 C2 C7 . . 122.9(2) ?
    C3 C2 N1 . . 127.5(2) ?
    C7 C2 N1 . . 109.56(18) ?
    C4 C3 C2 . . 117.4(2) ?
    C3 C4 C5 . . 121.2(2) ?
    C6 C5 C4 . . 121.3(2) ?
    C5 C6 C7 . . 118.8(2) ?
    C2 C7 C6 . . 118.4(2) ?
    C2 C7 C8 . . 108.18(18) ?
    C6 C7 C8 . . 133.4(2) ?
    C9 C8 C13 . . 124.2(2) ?
    C9 C8 C7 . . 129.7(2) ?
    C13 C8 C7 . . 106.06(17) ?
    C8 C9 C10 . . 121.9(2) ?
    C8 C9 C25 . . 121.2(2) ?
    C10 C9 C25 . . 116.88(19) ?
    C9 C10 S24 . . 126.28(18) ?
    C9 C10 S11 . . 120.65(16) ?
    S24 C10 S11 . . 113.07(13) ?
    C12 S11 C10 . . 107.07(11) ?
    C13 C12 S11 . . 121.37(18) ?
    C12 C13 N1 . . 126.8(2) ?
    C12 C13 C8 . . 124.5(2) ?
    N1 C13 C8 . . 108.67(18) ?
    O16 S14 O15 . . 119.95(11) ?
    O16 S14 N1 . . 105.83(9) ?
    O15 S14 N1 . . 106.73(10) ?
    O16 S14 C17 . . 109.53(10) ?
    O15 S14 C17 . . 108.39(10) ?
    N1 S14 C17 . . 105.43(9) ?
    C18 C17 C22 . . 121.02(19) ?
    C18 C17 S14 . . 119.77(16) ?
    C22 C17 S14 . . 119.17(16) ?
    C17 C18 C19 . . 119.2(2) ?
    C18 C19 C20 . . 121.0(2) ?
    C21 C20 C19 . . 118.7(2) ?
    C21 C20 C23 . . 120.5(2) ?
    C19 C20 C23 . . 120.8(2) ?
    C22 C21 C20 . . 121.2(2) ?
    C21 C22 C17 . . 118.86(19) ?
    C2 C3 H3 . . 121.00 ?
    C4 C3 H3 . . 121.00 ?
    C3 C4 H4 . . 119.00 ?
    C5 C4 H4 . . 119.00 ?
    C4 C5 H5 . . 119.00 ?
    C6 C5 H5 . . 119.00 ?
    C5 C6 H6 . . 121.00 ?
    C7 C6 H6 . . 121.00 ?
    S11 C12 H12 . . 119.00 ?
    C13 C12 H12 . . 119.00 ?
    C17 C18 H18 . . 120.00 ?
    C19 C18 H18 . . 120.00 ?
    C18 C19 H19 . . 119.00 ?
    C20 C19 H19 . . 120.00 ?
    C20 C21 H21 . . 119.00 ?
    C22 C21 H21 . . 119.00 ?
    C17 C22 H22 . . 121.00 ?
    C21 C22 H22 . . 121.00 ?
    C20 C23 H23A . . 109.00 ?
    C20 C23 H23B . . 109.00 ?
    C20 C23 H23C . . 109.00 ?
    H23A C23 H23B . . 110.00 ?
    H23A C23 H23C . . 109.00 ?
    H23B C23 H23C . . 109.00 ?
    C9 C25 H25A . . 110.00 ?
    C9 C25 H25B . . 109.00 ?
    C9 C25 H25C . . 109.00 ?
    H25A C25 H25B . . 109.00 ?
    H25A C25 H25C . . 109.00 ?
    H25B C25 H25C . . 109.00 ?
loop_
    _geom_torsion_atom_site_label_1
    _geom_torsion_atom_site_label_2
    _geom_torsion_atom_site_label_3
    _geom_torsion_atom_site_label_4
    _geom_torsion_site_symmetry_1
    _geom_torsion_site_symmetry_2
    _geom_torsion_site_symmetry_3
    _geom_torsion_site_symmetry_4
    _geom_torsion
    _geom_torsion_publ_flag
    C13 N1 C2 C3 . . . . -178.6(2) ?
    S14 N1 C2 C3 . . . . -24.0(3) ?
    C13 N1 C2 C7 . . . . 1.1(2) ?
    S14 N1 C2 C7 . . . . 155.80(15) ?
    C7 C2 C3 C4 . . . . -1.5(3) ?
    N1 C2 C3 C4 . . . . 178.3(2) ?
    C2 C3 C4 C5 . . . . -0.3(3) ?
    C3 C4 C5 C6 . . . . 1.5(4) ?
    C4 C5 C6 C7 . . . . -0.9(4) ?
    C3 C2 C7 C6 . . . . 2.1(3) ?
    N1 C2 C7 C6 . . . . -177.71(18) ?
    C3 C2 C7 C8 . . . . -179.74(19) ?
    N1 C2 C7 C8 . . . . 0.5(2) ?
    C5 C6 C7 C2 . . . . -0.8(3) ?
    C5 C6 C7 C8 . . . . -178.5(2) ?
    C2 C7 C8 C9 . . . . 176.6(2) ?
    C6 C7 C8 C9 . . . . -5.6(4) ?
    C2 C7 C8 C13 . . . . -1.9(2) ?
    C6 C7 C8 C13 . . . . 176.0(2) ?
    C13 C8 C9 C10 . . . . -5.5(3) ?
    C7 C8 C9 C10 . . . . 176.3(2) ?
    C13 C8 C9 C25 . . . . 175.0(2) ?
    C7 C8 C9 C25 . . . . -3.2(3) ?
    C8 C9 C10 S24 . . . . -173.91(17) ?
    C25 C9 C10 S24 . . . . 5.6(3) ?
    C8 C9 C10 S11 . . . . 5.9(3) ?
    C25 C9 C10 S11 . . . . -174.60(17) ?
    C9 C10 S11 C12 . . . . -2.1(2) ?
    S24 C10 S11 C12 . . . . 177.70(12) ?
    C10 S11 C12 C13 . . . . -2.2(2) ?
    S11 C12 C13 N1 . . . . 179.22(17) ?
    S11 C12 C13 C8 . . . . 3.1(3) ?
    C2 N1 C13 C12 . . . . -178.9(2) ?
    S14 N1 C13 C12 . . . . 27.6(3) ?
    C2 N1 C13 C8 . . . . -2.3(2) ?
    S14 N1 C13 C8 . . . . -155.83(15) ?
    C9 C8 C13 C12 . . . . 0.7(3) ?
    C7 C8 C13 C12 . . . . 179.3(2) ?
    C9 C8 C13 N1 . . . . -176.00(19) ?
    C7 C8 C13 N1 . . . . 2.6(2) ?
    C2 N1 S14 O16 . . . . -177.20(16) ?
    C13 N1 S14 O16 . . . . -27.17(19) ?
    C2 N1 S14 O15 . . . . 53.96(18) ?
    C13 N1 S14 O15 . . . . -156.01(17) ?
    C2 N1 S14 C17 . . . . -61.18(18) ?
    C13 N1 S14 C17 . . . . 88.86(18) ?
    O16 S14 C17 C18 . . . . -124.30(18) ?
    O15 S14 C17 C18 . . . . 8.3(2) ?
    N1 S14 C17 C18 . . . . 122.24(18) ?
    O16 S14 C17 C22 . . . . 53.38(19) ?
    O15 S14 C17 C22 . . . . -174.07(17) ?
    N1 S14 C17 C22 . . . . -60.09(19) ?
    C22 C17 C18 C19 . . . . -1.2(3) ?
    S14 C17 C18 C19 . . . . 176.40(17) ?
    C17 C18 C19 C20 . . . . -0.2(3) ?
    C18 C19 C20 C21 . . . . 2.1(3) ?
    C18 C19 C20 C23 . . . . -177.8(2) ?
    C19 C20 C21 C22 . . . . -2.5(3) ?
    C23 C20 C21 C22 . . . . 177.3(2) ?
    C20 C21 C22 C17 . . . . 1.2(3) ?
    C18 C17 C22 C21 . . . . 0.8(3) ?
    S14 C17 C22 C21 . . . . -176.89(16) ?
loop_
    _geom_hbond_atom_site_label_D
    _geom_hbond_atom_site_label_H
    _geom_hbond_atom_site_label_A
    _geom_hbond_site_symmetry_A
    _geom_hbond_distance_DH
    _geom_hbond_distance_HA
    _geom_hbond_distance_DA
    _geom_hbond_angle_DHA
    C21 H21 O15 1_545 0.95 2.50 3.387(3) 155
    C22 H22 O16 2_545 0.95 2.59 3.116(3) 116
data_global
_journal_date_recd_electronic     2010-09-23
_journal_date_accepted     2010-09-24
_journal_name_full     'Acta Crystallographica, Section E'
_journal_year     2010
_journal_volume     66
_journal_issue     10
_journal_page_first     o2665
_journal_page_last     o2665
_journal_paper_category     QO
_journal_coeditor_code     BT5362
_publ_contact_author_name     'Detert, Heiner'
_publ_contact_author_address
;
University Mainz
Duesbergweg 10-14
55099 Mainz
Germany
;
_publ_contact_author_email     'detert@uni-mainz.de'
_publ_contact_author_phone     '+496131-3924189'
_publ_section_title
;\
4-Methyl-9-[(4-methylphenyl)sulfonyl]thiopyrano[3,4-<i>b</i>]indole-\
3(9<i>H</i>)-thione
;
loop_
    _publ_author_name
    _publ_author_address
    'Dassonneville, Benjamin'
;
University Mainz
Duesbergweg 10-14
55099 Mainz
Germany
;
    'Schollmeyer, Dieter'
;
University Mainz
Duesbergweg 10-14
55099 Mainz
Germany
;
    'Witulski, Bernhard'
;
Laboratoire de Chimie Mol\'eculaire et Thio-organique
UMR 6507
ENSICAEN
6 Boulevard Mar\'echal Juin
14050 Caen
France
;
    'Detert, Heiner'
;
University Mainz
Duesbergweg 10-14
55099 Mainz
Germany
;
