# Supplementary material for: 4-Methyl-9-[(4-methyl­phen­yl)sulfon­yl]thio­pyrano[3,4-b]indole-3(9H)-thione
Source: Acta Crystallogr Sect E Struct Rep Online. 2010 Sep 30;66(Pt 10):o2665. doi: 10.1107/S1600536810038201 (PMC2983115; doi:10.1107/S1600536810038201)
Supplement: Supplementary file 2 [file e-66-o2665-Isup2.hkl]

# 
# h,k,l, Fc-squared, Fo-squared, sigma(Fo-squared) and status flag 
# 
#data_bd169
data_I
_shelx_title '      bd169 in P 21/n' 
_shelx_refln_list_code          4 
_shelx_F_calc_maximum      223.99 
_exptl_crystal_F_000       800.00 
_reflns_d_resolution_high  0.8208 
 
loop_ 
 _symmetry_equiv_pos_as_xyz 
 'x, y, z' 
 '-x+1/2, y+1/2, -z+1/2' 
 '-x, -y, -z' 
 'x-1/2, -y-1/2, z-1/2' 
 
_cell_length_a    13.2530 
_cell_length_b     8.2423 
_cell_length_c    15.4500 
_cell_angle_alpha  90.000 
_cell_angle_beta   96.124 
_cell_angle_gamma  90.000 
 
_shelx_F_squared_multiplier     1.000 
 
loop_ 
 _refln_index_h 
 _refln_index_k 
 _refln_index_l 
 _refln_F_squared_calc 
 _refln_F_squared_meas 
 _refln_F_squared_sigma 
 _refln_observed_status 
   2   0   0      748.61      753.09     15.37 o 
   4   0   0      847.82     1049.36     24.97 o 
   6   0   0      112.45      120.52      8.42 o 
   8   0   0     4420.07     4369.52     82.77 o 
  10   0   0     1590.83     1558.53     42.52 o 
  12   0   0     4759.68     4461.43     98.14 o 
  14   0   0        0.02       -7.57      7.57 o 
  16   0   0        1.24       -1.51      5.11 o 
   1   1   0     1379.47     1316.03     21.38 o 
   2   1   0      867.02      773.66     17.41 o 
   3   1   0     5445.04     5519.35     72.51 o 
   4   1   0     1604.28     1798.00     35.57 o 
   5   1   0     8295.79     8199.23    109.97 o 
   6   1   0     4214.68     4249.48     72.41 o 
   7   1   0     1998.45     1916.49     47.72 o 
   8   1   0      233.90      297.89     15.84 o 
   9   1   0      129.39      108.22     11.21 o 
  10   1   0       13.21       15.04      3.88 o 
  11   1   0      114.24      104.58     11.35 o 
  12   1   0       73.23       56.05     10.03 o 
  13   1   0       80.61       83.72     10.55 o 
  14   1   0        3.13        1.89      5.77 o 
  15   1   0      145.72      146.44     12.34 o 
   0   2   0      851.72      754.74     18.54 o 
   1   2   0    24615.86    22921.34    247.89 o 
   2   2   0    50171.46    47293.71    494.88 o 
   3   2   0      124.59      166.82      8.28 o 
   4   2   0     3435.80     3542.28     59.36 o 
   5   2   0     3050.82     3182.67     58.65 o 
   6   2   0      789.70      830.04     24.22 o 
   7   2   0      124.84      111.34      9.27 o 
   8   2   0       86.09       80.74      8.18 o 
   9   2   0     1533.70     1500.07     40.77 o 
  10   2   0     6154.66     6068.15    115.69 o 
  11   2   0     3938.09     3961.24     90.95 o 
  12   2   0        2.69       -4.49      6.34 o 
  13   2   0      272.04      273.29     18.59 o 
  14   2   0     1036.54      987.12     31.83 o 
  15   2   0      104.58      115.93      9.70 o 
   1   3   0      422.13      379.24     13.10 o 
   2   3   0      690.45      773.28     24.22 o 
   3   3   0     5160.25     5024.42     78.70 o 
   4   3   0     3317.21     3032.35     58.70 o 
   5   3   0     1520.14     1410.44     39.35 o 
   6   3   0      380.56      334.59     16.55 o 
   7   3   0     2490.13     2464.91     60.35 o 
   8   3   0     2317.24     2253.58     60.59 o 
   9   3   0       46.85       50.99      9.46 o 
  10   3   0      268.08      225.24     17.41 o 
  11   3   0      240.12      233.42     17.36 o 
  12   3   0       61.23       93.51     10.55 o 
  13   3   0      154.80      140.52     13.48 o 
  14   3   0       33.86       35.57      7.52 o 
  15   3   0      302.22      308.15     14.52 o 
   0   4   0      665.88      609.16     19.77 o 
   1   4   0     2742.58     2355.18     50.75 o 
   2   4   0      201.58      215.59     12.06 o 
   3   4   0    22583.88    23384.45    278.73 o 
   4   4   0     4575.02     4918.38     87.79 o 
   5   4   0      139.98      141.09     12.01 o 
   6   4   0       88.74       99.09     10.64 o 
   7   4   0      645.56      581.35     24.55 o 
   8   4   0       63.49       61.16      9.46 o 
   9   4   0     3675.68     3518.11     84.76 o 
  10   4   0        0.79       11.45      3.59 o 
  11   4   0      651.94      616.82     28.33 o 
  12   4   0      673.71      697.23     28.62 o 
  13   4   0      314.24      286.87     17.60 o 
  14   4   0       32.91       35.80      6.62 o 
   1   5   0      128.28       98.62      9.74 o 
   2   5   0     3200.35     3113.61     68.87 o 
   3   5   0       22.01       26.49      6.01 o 
   4   5   0       71.94       40.77      6.86 o 
   5   5   0      166.33      145.68     12.63 o 
   6   5   0     2536.87     2387.11     66.12 o 
   7   5   0      812.55      872.89     32.54 o 
   8   5   0       88.97      104.15     12.30 o 
   9   5   0      108.56       89.82     12.44 o 
  10   5   0      748.95      680.96     30.03 o 
  11   5   0       67.93       68.87     11.59 o 
  12   5   0       96.79       98.85     10.78 o 
  13   5   0       24.76       22.32      6.15 o 
   0   6   0       85.93      117.96     11.35 o 
   1   6   0     6304.72     5785.59    110.11 o 
   2   6   0      305.63      276.27     17.45 o 
   3   6   0       48.42       41.81      9.27 o 
   4   6   0      524.76      468.82     23.93 o 
   5   6   0      702.66      651.63     29.33 o 
   6   6   0      557.33      595.53     27.57 o 
   7   6   0     1376.72     1249.25     41.15 o 
   8   6   0      906.73      849.48     33.63 o 
   9   6   0       85.75      116.45     13.15 o 
  10   6   0      132.67      134.04     13.72 o 
  11   6   0      266.30      284.59     17.41 o 
  12   6   0      275.34      267.28     15.28 o 
   1   7   0     1808.31     1717.03     48.67 o 
   2   7   0      149.36      127.71     12.87 o 
   3   7   0       89.16       88.54     12.96 o 
   4   7   0     2467.29     2261.48     70.14 o 
   5   7   0       25.41       26.20      7.80 o 
   6   7   0        0.79       -3.69      9.74 o 
   7   7   0       41.87       23.60      8.37 o 
   8   7   0      823.87      837.94     32.12 o 
   9   7   0        0.05       -0.99      4.73 o 
  10   7   0        3.87        3.74      5.72 o 
  11   7   0       14.22       10.93      6.67 o 
   0   8   0      243.00      233.56     19.35 o 
   1   8   0      631.19      561.24     28.24 o 
   2   8   0      280.96      278.40     19.53 o 
   3   8   0      150.20      154.67     15.14 o 
   4   8   0       40.47       41.01     10.36 o 
   5   8   0       24.95       26.01      6.24 o 
   6   8   0       11.56       15.42      8.70 o 
   7   8   0      202.16      184.51     15.32 o 
   8   8   0       90.38       90.62     10.69 o 
   9   8   0      187.21      204.75     13.29 o 
   1   9   0       72.42       59.45     12.87 o 
   2   9   0       68.21       79.51     11.59 o 
   3   9   0       19.90       14.38      9.08 o 
   4   9   0       31.91       42.76      7.47 o 
   5   9   0        2.15        1.37      6.01 o 
   6   9   0      852.43      863.67     28.76 o 
   7   9   0      205.50      219.28     13.24 o 
   0  10   0       96.85       92.56     11.73 o 
   1  10   0       16.69       19.35      7.66 o 
 -15   0   1      432.20      459.88     19.91 o 
 -13   0   1      431.11      426.82     23.08 o 
 -11   0   1        1.53        0.00      4.54 o 
  -9   0   1      744.43      693.73     25.92 o 
  -7   0   1     8955.36     9410.03    132.53 o 
  -5   0   1     3830.37     4105.60     64.85 o 
  -3   0   1     1011.94      947.44     20.76 o 
  -1   0   1     8413.83     7865.12     85.18 o 
   1   0   1      271.73      292.92      7.66 o 
   3   0   1      180.66      131.73      6.81 o 
   5   0   1       81.78       59.36      6.01 o 
   7   0   1      576.37      711.70     22.80 o 
   9   0   1      115.30      107.60     10.55 o 
  11   0   1      321.56      333.79     20.10 o 
  13   0   1     2291.53     2308.87     66.12 o 
  15   0   1       24.09       24.83      5.30 o 
 -16   1   1      258.23      301.48     13.15 o 
 -15   1   1        1.85        8.28      4.82 o 
 -14   1   1      595.23      590.14     24.88 o 
 -13   1   1       69.23       55.06      9.74 o 
 -12   1   1      450.89      456.24     24.03 o 
 -11   1   1      191.65      185.41     15.04 o 
 -10   1   1      107.46       91.52     10.17 o 
  -9   1   1      722.42      726.41     26.72 o 
  -8   1   1       21.08       12.11      4.40 o 
  -7   1   1       88.19       69.62      7.24 o 
  -6   1   1      234.80      218.94     11.78 o 
  -5   1   1      342.66      313.02     12.63 o 
  -4   1   1      647.18      643.92     19.68 o 
  -3   1   1     2604.85     2489.51     40.25 o 
  -2   1   1    10740.36    11242.04    126.33 o 
  -1   1   1      448.62      427.06     10.97 o 
   0   1   1     3344.00     3479.23     44.03 o 
   1   1   1     1098.74     1049.17     19.30 o 
   2   1   1     4724.11     4614.48     60.21 o 
   3   1   1     1479.04     1538.81     30.13 o 
   4   1   1       61.45       59.12      5.53 o 
   5   1   1     1123.57     1176.08     30.84 o 
   6   1   1      147.44      133.62      8.94 o 
   7   1   1     2587.06     2908.57     61.25 o 
   8   1   1        9.50       10.22      4.40 o 
   9   1   1     1016.34     1008.88     32.45 o 
  10   1   1      144.22      171.22     14.00 o 
  11   1   1       71.05       71.47      8.89 o 
  12   1   1      822.30      763.78     31.36 o 
  13   1   1       95.07       89.39     11.68 o 
  14   1   1       27.01       23.98      6.10 o 
  15   1   1       51.65       39.83      6.10 o 
 -15   2   1       35.69       43.04      7.09 o 
 -14   2   1      262.37      303.70     17.31 o 
 -13   2   1      160.23      163.42     13.48 o 
 -12   2   1        1.35       -6.29      6.29 o 
 -11   2   1      792.62      767.61     30.65 o 
 -10   2   1      464.87      482.96     23.32 o 
  -9   2   1       28.28       22.37      5.58 o 
  -8   2   1      232.54      209.20     13.53 o 
  -7   2   1     1568.15     1638.28     44.98 o 
  -6   2   1     2404.06     2692.84     56.29 o 
  -5   2   1     3418.16     3533.71     62.81 o 
  -4   2   1      743.88      757.34     23.32 o 
  -3   2   1      185.56      220.36      9.46 o 
  -2   2   1    10742.29    10754.11    127.80 o 
  -1   2   1     1883.52     1845.16     32.83 o 
   0   2   1      233.52      274.19      9.22 o 
   1   2   1    16318.04    15058.74    170.13 o 
   2   2   1    26009.31    26117.44    283.93 o 
   3   2   1     1672.38     1818.01     36.94 o 
   4   2   1       16.13       19.06      3.64 o 
   5   2   1      316.74      310.42     13.57 o 
   6   2   1      691.36      734.88     22.89 o 
   7   2   1       77.61       96.30      8.99 o 
   8   2   1      440.51      436.56     20.34 o 
   9   2   1      174.87      157.22     13.43 o 
  10   2   1      260.94      235.83     17.60 o 
  11   2   1       40.79       55.91      8.84 o 
  12   2   1      102.20       93.79     10.97 o 
  13   2   1        1.96       -5.68      5.68 o 
  14   2   1       92.89       89.11     10.74 o 
  15   2   1      325.02      315.10     15.42 o 
 -15   3   1        7.02        3.55      6.76 o 
 -14   3   1       72.60       72.41      7.99 o 
 -13   3   1      172.94      190.85     15.18 o 
 -12   3   1        1.70        4.97      6.43 o 
 -11   3   1       12.13       11.30      5.30 o 
 -10   3   1      514.89      434.15     23.32 o 
  -9   3   1       47.58       40.53      7.33 o 
  -8   3   1      780.26      802.65     28.85 o 
  -7   3   1      148.64      139.91     11.12 o 
  -6   3   1      848.91      790.50     25.35 o 
  -5   3   1     6191.09     6291.07     99.33 o 
  -4   3   1     2906.71     3158.73     59.93 o 
  -3   3   1     1557.98     1455.99     35.76 o 
  -2   3   1      236.26      216.91     10.74 o 
  -1   3   1     1079.94     1053.48     27.43 o 
   0   3   1      419.79      390.35     13.43 o 
   1   3   1      147.36      186.55      9.41 o 
   2   3   1     5826.50     5894.28     86.75 o 
   3   3   1      122.17      158.40      9.93 o 
   4   3   1      884.85      972.12     25.64 o 
   5   3   1      285.20      307.96     14.90 o 
   6   3   1      171.82      159.68     11.35 o 
   7   3   1      483.98      484.10     21.14 o 
   8   3   1     1511.53     1509.39     41.06 o 
   9   3   1       44.50       38.31      7.28 o 
  10   3   1       34.72       48.81     10.31 o 
  11   3   1      363.35      315.48     20.20 o 
  12   3   1       87.19      108.17     11.87 o 
  13   3   1       41.99       45.74      6.67 o 
  14   3   1       40.01       52.64      7.52 o 
  15   3   1        7.53       15.32      3.45 o 
 -14   4   1       10.17       11.78      5.01 o 
 -13   4   1       10.94        4.02      7.71 o 
 -12   4   1      731.65      749.07     29.33 o 
 -11   4   1        4.29       -8.28      8.28 o 
 -10   4   1       25.68       39.97      7.33 o 
  -9   4   1     5542.18     5151.08    106.42 o 
  -8   4   1      209.89      214.45     15.84 o 
  -7   4   1        6.24       13.24      4.82 o 
  -6   4   1      501.80      422.52     20.39 o 
  -5   4   1      433.09      392.20     18.12 o 
  -4   4   1     4170.60     4433.09     81.73 o 
  -3   4   1      105.98      105.66      9.55 o 
  -2   4   1      197.61      213.17     11.73 o 
  -1   4   1      305.13      281.95     13.48 o 
   0   4   1      291.10      261.13     13.43 o 
   1   4   1       59.45       65.18      8.28 o 
   2   4   1      469.94      474.45     18.40 o 
   3   4   1     4713.18     4165.10     77.10 o 
   4   4   1     1688.78     1759.64     47.53 o 
   5   4   1        3.23        7.19      3.07 o 
   6   4   1      149.16      141.52     11.64 o 
   7   4   1     1677.25     1628.49     43.33 o 
   8   4   1       53.87       44.18      9.27 o 
   9   4   1      784.69      770.82     31.36 o 
  10   4   1        2.24        3.45      6.48 o 
  11   4   1     1286.09     1195.61     39.49 o 
  12   4   1       49.78       75.91      9.22 o 
  13   4   1       37.84       40.63      7.28 o 
  14   4   1      287.97      272.77     14.28 o 
 -13   5   1       53.00       63.10      8.14 o 
 -12   5   1      793.01      758.00     28.57 o 
 -11   5   1      382.55      359.94     21.38 o 
 -10   5   1        3.61       11.45      5.39 o 
  -9   5   1       10.51       16.27      7.19 o 
  -8   5   1      154.20      131.16     13.81 o 
  -7   5   1      436.33      441.53     22.85 o 
  -6   5   1        1.51        0.00      8.42 o 
  -5   5   1       34.00       34.76      7.47 o 
  -4   5   1      459.80      412.68     20.05 o 
  -3   5   1     2183.68     1983.79     54.01 o 
  -2   5   1     1099.54     1004.19     30.27 o 
  -1   5   1      168.81      149.89     11.16 o 
   0   5   1      140.45      140.71     11.54 o 
   1   5   1      256.43      240.56     14.52 o 
   2   5   1     1037.72     1004.86     31.22 o 
   3   5   1     1151.48     1206.49     35.14 o 
   4   5   1        9.34        1.37      7.66 o 
   5   5   1        3.13        3.93      6.62 o 
   6   5   1        8.68        6.29      8.84 o 
   7   5   1       23.34       14.38      5.53 o 
   8   5   1      380.85      381.79     22.80 o 
   9   5   1     1164.77     1120.17     38.64 o 
  10   5   1      300.72      268.32     18.30 o 
  11   5   1       42.26       36.61      6.20 o 
  12   5   1       79.61      103.82     10.64 o 
  13   5   1      235.14      243.26     14.47 o 
 -12   6   1      121.71      151.92     11.59 o 
 -11   6   1       44.93       57.33      9.08 o 
 -10   6   1      400.68      457.38     22.56 o 
  -9   6   1      136.14      114.23     14.76 o 
  -8   6   1       91.67       80.69     11.78 o 
  -7   6   1     1905.41     1896.15     51.89 o 
  -6   6   1        0.29        3.50      5.01 o 
  -5   6   1     1571.28     1522.40     44.84 o 
  -4   6   1      255.71      219.23     16.60 o 
  -3   6   1      355.41      323.81     19.58 o 
  -2   6   1      775.68      769.12     29.47 o 
  -1   6   1       30.49       18.82      7.33 o 
   0   6   1      377.19      349.77     19.82 o 
   1   6   1      933.02      755.45     29.42 o 
   2   6   1     2869.21     2579.28     69.72 o 
   3   6   1       31.05       20.67      7.14 o 
   4   6   1      308.53      322.39     19.63 o 
   5   6   1     7379.18     6833.44    129.50 o 
   6   6   1      490.38      482.30     25.07 o 
   7   6   1       83.63      103.25     11.54 o 
   8   6   1       11.56       20.20      7.05 o 
   9   6   1       48.31       62.39      9.32 o 
  10   6   1       12.86        8.23      5.82 o 
  11   6   1        3.78       -5.30      5.91 o 
  12   6   1        0.82        2.03      5.25 o 
 -11   7   1       44.85       39.26      7.00 o 
 -10   7   1       95.11      108.60     10.69 o 
  -9   7   1       33.88       37.74      7.43 o 
  -8   7   1      150.64      170.18     15.09 o 
  -7   7   1      189.59      147.57     15.61 o 
  -6   7   1      243.38      241.46     19.11 o 
  -5   7   1      274.51      251.30     18.40 o 
  -4   7   1       84.06       78.56     11.68 o 
  -3   7   1      117.78      107.41     12.96 o 
  -2   7   1        8.77        0.00      6.24 o 
  -1   7   1     4856.09     4468.14    100.37 o 
   0   7   1      246.51      205.56     16.98 o 
   1   7   1       10.96        3.69      9.46 o 
   2   7   1      128.69       89.49     11.92 o 
   3   7   1       49.55       54.11      9.84 o 
   4   7   1        2.39        0.00      7.99 o 
   5   7   1       26.14       18.73      8.37 o 
   6   7   1      254.23      255.93     19.11 o 
   7   7   1      393.43      444.42     24.50 o 
   8   7   1       13.22       16.41      7.33 o 
   9   7   1       11.96        6.81      6.81 o 
  10   7   1       52.64       59.97      8.04 o 
  11   7   1      724.97      827.39     24.88 o 
  -9   8   1       18.76       23.27      7.00 o 
  -8   8   1      339.89      355.50     18.87 o 
  -7   8   1      154.27      132.77     13.91 o 
  -6   8   1     1555.95     1431.87     43.94 o 
  -5   8   1      764.63      735.07     31.50 o 
  -4   8   1       23.39        9.32     11.92 o 
  -3   8   1      840.88      813.11     34.10 o 
  -2   8   1       25.47       36.23      7.99 o 
  -1   8   1      148.63      161.19     15.56 o 
   0   8   1      334.87      311.32     21.57 o 
   1   8   1       42.07       23.41     11.92 o 
   2   8   1      341.08      381.04     23.84 o 
   3   8   1      980.74      876.96     35.90 o 
   4   8   1      785.84      770.26     32.35 o 
   5   8   1       62.84       61.01     10.64 o 
   6   8   1     1904.57     1696.22     47.77 o 
   7   8   1     1023.57      886.37     31.45 o 
   8   8   1      339.57      299.12     16.79 o 
   9   8   1        2.30        7.43      5.16 o 
  -7   9   1       35.65       16.18      6.57 o 
  -6   9   1      114.99      112.62     10.83 o 
  -5   9   1      116.53      152.96     12.34 o 
  -4   9   1        0.07       -3.07      5.87 o 
  -3   9   1      914.65      901.18     33.06 o 
  -2   9   1       61.63       57.85      9.60 o 
  -1   9   1      414.17      411.35     22.70 o 
   0   9   1       78.91       62.43      9.70 o 
   1   9   1     1101.78     1092.17     38.17 o 
   2   9   1       90.59       77.81     11.45 o 
   3   9   1       76.71       77.33     10.64 o 
   4   9   1      163.60      186.92     14.90 o 
   5   9   1      607.37      603.53     25.21 o 
   6   9   1        0.56        1.18      7.05 o 
  -1  10   1      267.10      253.76     15.80 o 
   0  10   1       13.67        7.38      9.51 o 
 -16   0   2       60.41       48.53      6.53 o 
 -14   0   2     1266.80     1330.46     38.74 o 
 -12   0   2     1327.80     1199.82     39.26 o 
 -10   0   2      128.74      119.85     11.68 o 
  -8   0   2     3225.65     3459.93     71.28 o 
  -6   0   2       20.93       67.92      6.95 o 
  -4   0   2     3757.00     3602.72     55.62 o 
  -2   0   2    10454.79     9914.98    112.19 o 
   0   0   2    11416.29    12211.28    131.58 o 
   2   0   2    16346.27    17778.02    193.26 o 
   4   0   2     8981.12     8831.61    112.81 o 
   6   0   2     2004.31     1598.55     40.35 o 
   8   0   2      159.03      123.35     10.88 o 
  10   0   2     3890.26     3739.23     85.04 o 
  12   0   2        2.22       11.16      5.25 o 
  14   0   2      728.06      773.33     28.19 o 
 -16   1   2       44.19       48.06      5.82 o 
 -15   1   2      100.41       68.91      9.13 o 
 -14   1   2      194.31      181.63     14.85 o 
 -13   1   2       46.17       38.93      7.95 o 
 -12   1   2      114.99       99.75     11.30 o 
 -11   1   2       41.22       43.37      9.08 o 
 -10   1   2      200.24      159.54     13.86 o 
  -9   1   2      400.98      408.23     19.91 o 
  -8   1   2     1732.50     1582.80     45.69 o 
  -7   1   2     2012.08     2160.50     51.13 o 
  -6   1   2      138.33      162.09      9.79 o 
  -5   1   2       22.71       24.88      5.25 o 
  -4   1   2     1307.74     1258.52     28.99 o 
  -3   1   2       67.46       91.10      5.68 o 
  -2   1   2     2434.62     2464.20     37.89 o 
  -1   1   2     2934.44     2886.34     40.44 o 
   0   1   2     8817.57     9423.84    107.04 o 
   1   1   2     4284.29     4369.57     56.99 o 
   2   1   2     1780.36     1814.75     32.02 o 
   3   1   2      960.06      898.39     22.85 o 
   4   1   2     3800.91     3992.08     63.24 o 
   5   1   2      529.11      474.45     16.60 o 
   6   1   2       64.73       69.43      7.19 o 
   7   1   2     1594.25     1838.06     47.82 o 
   8   1   2      186.81      183.61     12.87 o 
   9   1   2     1133.64     1230.37     36.56 o 
  10   1   2        0.18        1.56      5.63 o 
  11   1   2      960.64      952.97     34.29 o 
  12   1   2     1113.61     1073.11     36.85 o 
  13   1   2      469.15      432.59     22.42 o 
  14   1   2      468.18      427.67     20.72 o 
  15   1   2        8.74        6.72      6.10 o 
 -15   2   2      333.93      329.48     16.65 o 
 -14   2   2       53.03       57.37      8.18 o 
 -13   2   2      857.00      891.34     32.78 o 
 -12   2   2     1239.15     1258.14     40.35 o 
 -11   2   2      350.56      345.52     20.57 o 
 -10   2   2     1457.60     1427.04     41.43 o 
  -9   2   2        6.14       15.94      4.49 o 
  -8   2   2      143.65      131.77     11.26 o 
  -7   2   2       69.45       84.85      8.75 o 
  -6   2   2      621.60      689.66     21.95 o 
  -5   2   2      389.53      396.55     15.04 o 
  -4   2   2     1806.30     1520.17     35.05 o 
  -3   2   2       78.34       95.26      6.53 o 
  -2   2   2     1092.27     1072.97     25.07 o 
  -1   2   2     1610.35     1649.82     31.36 o 
   0   2   2       12.77        8.99      2.93 o 
   1   2   2      867.61      901.22     22.47 o 
   2   2   2      626.97      672.44     20.05 o 
   3   2   2      716.51      774.13     23.03 o 
   4   2   2     2483.66     2273.31     46.49 o 
   5   2   2      320.46      297.65     13.76 o 
   6   2   2     1322.54     1347.49     38.97 o 
   7   2   2     1605.85     1417.16     43.04 o 
   8   2   2     4042.84     3789.74     80.55 o 
   9   2   2     1915.03     1864.46     55.91 o 
  10   2   2        6.89        4.82      8.37 o 
  11   2   2      655.04      723.67     30.18 o 
  12   2   2       22.31       17.74      7.99 o 
  13   2   2      507.30      505.24     24.36 o 
  14   2   2       16.32       24.36      4.97 o 
  15   2   2      505.31      502.50     19.01 o 
 -15   3   2       54.18       65.27      7.24 o 
 -14   3   2      124.00      115.79     11.40 o 
 -13   3   2        1.91        7.99      3.74 o 
 -12   3   2      134.09      166.73     14.71 o 
 -11   3   2      111.95      109.69     14.76 o 
 -10   3   2     1944.54     1900.64     59.12 o 
  -9   3   2      360.96      352.75     20.05 o 
  -8   3   2       78.09       73.55      9.93 o 
  -7   3   2        0.73        5.72      4.54 o 
  -6   3   2     1144.70     1020.75     29.18 o 
  -5   3   2      659.39      708.39     22.56 o 
  -4   3   2      304.05      375.46     15.28 o 
  -3   3   2     6001.02     6304.03     92.80 o 
  -2   3   2     3538.45     3498.43     59.74 o 
  -1   3   2      431.01      353.37     13.01 o 
   0   3   2       76.18       93.46      7.24 o 
   1   3   2       98.03       70.10      6.05 o 
   2   3   2     4160.95     3916.22     66.03 o 
   3   3   2     2639.35     2743.83     54.58 o 
   4   3   2      272.99      262.93     13.48 o 
   5   3   2     2157.68     2523.32     56.71 o 
   6   3   2       84.88       68.11      7.95 o 
   7   3   2      170.73      170.27     12.96 o 
   8   3   2      240.40      225.05     15.47 o 
   9   3   2     1090.16     1044.54     35.24 o 
  10   3   2     3949.83     3921.99     91.10 o 
  11   3   2        9.05        3.41      6.39 o 
  12   3   2        2.23       -4.82      7.43 o 
  13   3   2      260.38      254.47     16.22 o 
  14   3   2      334.97      337.57     17.07 o 
  15   3   2       11.92       14.14      4.21 o 
 -14   4   2      436.28      479.61     19.63 o 
 -13   4   2      333.26      382.31     19.68 o 
 -12   4   2       19.88        8.37      6.95 o 
 -11   4   2     1505.21     1471.36     43.66 o 
 -10   4   2        3.24        1.14      5.72 o 
  -9   4   2     1219.49     1058.02     36.28 o 
  -8   4   2       13.46       21.76      5.39 o 
  -7   4   2      458.94      439.54     21.95 o 
  -6   4   2      522.78      534.61     23.03 o 
  -5   4   2       94.19       73.83      8.37 o 
  -4   4   2     2751.42     2706.32     60.35 o 
  -3   4   2     3260.83     3359.75     66.55 o 
  -2   4   2      403.68      328.54     15.04 o 
  -1   4   2        4.54        3.50      5.11 o 
   0   4   2      404.23      404.59     16.51 o 
   1   4   2      529.65      528.84     19.11 o 
   2   4   2      531.07      506.47     19.16 o 
   3   4   2       84.19      136.17     10.45 o 
   4   4   2     3859.88     4211.12     81.40 o 
   5   4   2     3188.90     3302.94     72.18 o 
   6   4   2     1711.45     1712.68     51.70 o 
   7   4   2     4840.86     4733.96     96.87 o 
   8   4   2      194.66      253.52     17.50 o 
   9   4   2      537.33      485.80     24.74 o 
  10   4   2        4.61        9.22      4.30 o 
  11   4   2        7.10        5.01      8.66 o 
  12   4   2      106.87      111.29     11.68 o 
  13   4   2       13.62       21.62      5.16 o 
  14   4   2      180.96      212.61     12.77 o 
 -14   5   2        1.99        1.51      5.34 o 
 -13   5   2       25.34       22.09      7.24 o 
 -12   5   2      358.38      370.58     19.44 o 
 -11   5   2       43.81       51.04      9.41 o 
 -10   5   2      217.01      196.19     16.55 o 
  -9   5   2       42.22       39.54      8.84 o 
  -8   5   2      261.47      241.13     17.93 o 
  -7   5   2      144.66      158.97     14.62 o 
  -6   5   2        6.90       -4.68      9.74 o 
  -5   5   2     1427.61     1485.79     41.10 o 
  -4   5   2      118.11      121.37     12.01 o 
  -3   5   2      167.78      158.59     12.58 o 
  -2   5   2      382.41      363.06     18.26 o 
  -1   5   2       53.33       64.42      8.99 o 
   0   5   2     4260.32     3748.64     77.90 o 
   1   5   2      197.51      192.46     13.10 o 
   2   5   2      202.98      169.28     12.91 o 
   3   5   2       10.17       18.12      5.58 o 
   4   5   2      266.03      267.33     17.17 o 
   5   5   2        0.09        4.54      5.87 o 
   6   5   2      674.81      607.03     26.72 o 
   7   5   2      637.89      626.85     27.86 o 
   8   5   2      844.40      837.23     33.20 o 
   9   5   2      356.63      316.00     19.68 o 
  10   5   2      378.24      388.23     22.14 o 
  11   5   2      178.13      169.80     14.00 o 
  12   5   2     1416.05     1519.56     40.35 o 
  13   5   2       10.27        4.59      5.39 o 
 -12   6   2       16.72       15.23      6.76 o 
 -11   6   2        2.08        3.64      5.30 o 
 -10   6   2      299.71      336.34     19.25 o 
  -9   6   2      296.77      304.03     20.62 o 
  -8   6   2      500.35      491.71     25.82 o 
  -7   6   2      335.26      317.99     20.20 o 
  -6   6   2      238.44      209.39     16.65 o 
  -5   6   2      451.37      444.94     23.89 o 
  -4   6   2        2.29       -6.91      6.91 o 
  -3   6   2      761.27      623.63     26.87 o 
  -2   6   2     1584.57     1523.34     42.62 o 
  -1   6   2      924.18      910.16     32.26 o 
   0   6   2       68.97       67.78      9.98 o 
   1   6   2       76.87       73.93     10.36 o 
   2   6   2      410.57      364.48     21.05 o 
   3   6   2     1633.46     1498.08     43.99 o 
   4   6   2      193.97      160.34     14.76 o 
   5   6   2      262.01      241.13     18.87 o 
   6   6   2     2171.55     2159.65     56.00 o 
   7   6   2      821.85      864.05     34.10 o 
   8   6   2       19.55       -5.34     11.12 o 
   9   6   2      189.01      183.66     15.70 o 
  10   6   2      135.39      168.15     13.81 o 
  11   6   2       89.85      100.08     10.59 o 
  12   6   2      296.68      308.39     15.42 o 
 -11   7   2       62.16       69.29      8.61 o 
 -10   7   2      200.35      220.60     14.95 o 
  -9   7   2        8.98       11.82      6.81 o 
  -8   7   2        3.23        0.00      5.39 o 
  -7   7   2       33.06       30.60      8.80 o 
  -6   7   2       19.12      -11.07     12.72 o 
  -5   7   2       51.33       44.93      7.52 o 
  -4   7   2      378.27      366.80     22.37 o 
  -3   7   2       10.58       38.78      8.04 o 
  -2   7   2      204.74      185.50     16.65 o 
  -1   7   2      606.74      551.97     26.87 o 
   0   7   2     1613.70     1392.28     45.08 o 
   1   7   2     1027.29      890.11     35.76 o 
   2   7   2      253.70      247.28     18.54 o 
   3   7   2       58.70       49.76     10.12 o 
   4   7   2       16.98       15.23      5.39 o 
   5   7   2      124.10       94.22     12.16 o 
   6   7   2      842.93      807.01     33.44 o 
   7   7   2      302.76      268.28     18.78 o 
   8   7   2      242.86      257.49     17.64 o 
   9   7   2       39.01       32.97      7.95 o 
  10   7   2      605.19      591.37     23.41 o 
  11   7   2      397.20      420.06     17.41 o 
  -9   8   2       43.66       59.50      7.52 o 
  -8   8   2       77.53       86.70     10.93 o 
  -7   8   2      116.00      109.78     11.78 o 
  -6   8   2       19.16       -4.92     10.26 o 
  -5   8   2        5.42       11.82      6.24 o 
  -4   8   2      343.95      344.00     21.52 o 
  -3   8   2       84.62       77.24     12.20 o 
  -2   8   2       20.69       13.57      8.47 o 
  -1   8   2      462.45      486.89     26.01 o 
   0   8   2      764.81      721.63     33.06 o 
   1   8   2       30.65       17.55      8.89 o 
   2   8   2       11.86       15.84      7.24 o 
   3   8   2     1023.82      947.39     37.03 o 
   4   8   2       29.81       27.05      8.32 o 
   5   8   2      331.50      316.52     21.24 o 
   6   8   2       26.45       11.82      7.80 o 
   7   8   2       18.34        7.66      6.76 o 
   8   8   2     1440.46     1504.56     46.54 o 
   9   8   2        0.14        1.89      5.87 o 
  -7   9   2       17.27       20.95      6.67 o 
  -6   9   2        6.30       -3.50      8.84 o 
  -5   9   2      230.57      245.57     16.65 o 
  -4   9   2       47.69       66.74     10.41 o 
  -3   9   2      304.02      261.28     19.20 o 
  -2   9   2      165.41      169.61     15.89 o 
  -1   9   2       64.26       73.08     10.78 o 
   0   9   2      392.84      380.37     24.31 o 
   1   9   2       61.60       61.25     11.21 o 
   2   9   2       51.65       57.23     10.97 o 
   3   9   2       78.05       78.37     10.93 o 
   4   9   2        4.72       11.82      6.81 o 
   5   9   2        0.00       -6.57      7.99 o 
   6   9   2        2.33        5.53      7.09 o 
 -15   0   3      784.11      846.64     28.33 o 
 -13   0   3        1.55        1.61      4.30 o 
 -11   0   3      688.77      584.18     26.35 o 
  -9   0   3     1457.74     1300.14     36.47 o 
  -7   0   3      435.38      442.71     17.93 o 
  -5   0   3     1008.26      967.30     27.24 o 
  -3   0   3     5159.32     4813.52     66.31 o 
  -1   0   3     4820.97     4954.94     62.86 o 
   1   0   3     1743.82     1991.74     32.83 o 
   3   0   3    17306.31    18080.02    204.47 o 
   5   0   3    17470.04    17891.58    213.88 o 
   7   0   3     1297.71     1439.62     42.14 o 
   9   0   3     1534.31     1548.13     41.62 o 
  11   0   3       97.03      100.32     11.30 o 
  13   0   3      164.12      173.16     14.80 o 
  15   0   3       52.63       60.40      7.52 o 
 -16   1   3      101.00      111.01      8.56 o 
 -15   1   3      263.78      241.27     14.28 o 
 -14   1   3       84.96       95.02     10.88 o 
 -13   1   3      106.93      116.31     12.96 o 
 -12   1   3     1389.52     1264.33     40.63 o 
 -11   1   3      557.92      520.38     24.93 o 
 -10   1   3      731.94      711.56     28.00 o 
  -9   1   3      654.94      622.31     25.21 o 
  -8   1   3      148.51      186.12     12.82 o 
  -7   1   3     2877.25     3142.32     64.61 o 
  -6   1   3      516.80      560.34     19.11 o 
  -5   1   3     1021.95     1051.40     29.33 o 
  -4   1   3     4900.01     4835.27     71.56 o 
  -3   1   3     3242.63     3295.05     51.41 o 
  -2   1   3     9029.84     8837.05    106.42 o 
  -1   1   3      676.82      701.44     17.88 o 
   0   1   3     3815.98     4100.59     56.24 o 
   1   1   3     3965.99     4256.48     58.98 o 
   2   1   3     5836.51     6051.36     80.08 o 
   3   1   3       41.97       71.75      5.68 o 
   4   1   3      113.90      153.48      8.99 o 
   5   1   3     1214.11     1280.23     34.67 o 
   6   1   3      398.27      390.16     16.84 o 
   7   1   3       16.60       31.97      6.34 o 
   8   1   3     1970.01     2032.56     55.48 o 
   9   1   3      104.28       95.12     10.78 o 
  10   1   3      120.58      145.92     14.33 o 
  11   1   3        0.28       -2.22      7.09 o 
  12   1   3       50.32       51.08      8.47 o 
  13   1   3        0.30        0.99      5.68 o 
  14   1   3       96.73      113.23     10.55 o 
  15   1   3        9.41        6.86      4.78 o 
 -15   2   3      175.76      164.50     11.68 o 
 -14   2   3      213.23      215.44     15.28 o 
 -13   2   3      621.80      722.63     29.09 o 
 -12   2   3      289.65      290.89     18.87 o 
 -11   2   3        0.45        1.66      6.01 o 
 -10   2   3       11.83       12.58      5.72 o 
  -9   2   3       31.13       44.65      8.66 o 
  -8   2   3      235.59      212.18     13.86 o 
  -7   2   3     1638.30     1507.40     43.61 o 
  -6   2   3     3608.25     3787.66     70.99 o 
  -5   2   3     1964.91     1945.95     44.27 o 
  -4   2   3     1515.60     1592.11     36.70 o 
  -3   2   3      247.45      236.02     10.26 o 
  -2   2   3     1281.00     1282.36     29.09 o 
  -1   2   3     1972.24     1979.11     36.99 o 
   0   2   3      215.27      260.33      9.93 o 
   1   2   3     6038.29     6408.89     86.56 o 
   2   2   3      798.41      798.68     23.27 o 
   3   2   3     4448.60     4712.06     73.31 o 
   4   2   3      875.15      886.51     23.37 o 
   5   2   3     3647.80     3923.78     71.75 o 
   6   2   3      192.31      199.60     12.49 o 
   7   2   3     3461.38     3379.05     72.60 o 
   8   2   3     1097.73     1185.91     35.71 o 
   9   2   3      462.01      498.10     23.55 o 
  10   2   3      523.90      551.07     25.87 o 
  11   2   3       92.12      106.09     12.30 o 
  12   2   3      172.34      175.15     15.18 o 
  13   2   3      162.26      154.19     13.95 o 
  14   2   3      172.17      160.39     12.87 o 
  15   2   3      172.17      196.81     11.68 o 
 -15   3   3       34.21       34.39      6.43 o 
 -14   3   3        0.07        1.23      4.45 o 
 -13   3   3      671.24      672.30     27.81 o 
 -12   3   3       34.72       49.52      9.13 o 
 -11   3   3      159.97      136.88     13.10 o 
 -10   3   3      556.16      597.43     26.87 o 
  -9   3   3      343.64      362.97     19.96 o 
  -8   3   3     1781.41     1843.60     54.77 o 
  -7   3   3      597.10      548.19     22.70 o 
  -6   3   3        1.32        2.22      3.41 o 
  -5   3   3     3740.67     3784.49     71.80 o 
  -4   3   3      170.67      196.00     11.54 o 
  -3   3   3     2574.57     2740.33     53.73 o 
  -2   3   3     5496.92     5736.88     86.08 o 
  -1   3   3     6882.91     7205.87    100.70 o 
   0   3   3      369.80      361.36     13.72 o 
   1   3   3      479.84      455.34     15.99 o 
   2   3   3       68.95       51.27      6.57 o 
   3   3   3     1034.54     1082.05     32.64 o 
   4   3   3     2782.48     2851.06     59.83 o 
   5   3   3     1085.75     1056.79     29.85 o 
   6   3   3        5.92        3.64      4.73 o 
   7   3   3     1708.69     1569.32     41.06 o 
   8   3   3       83.65       84.05     10.45 o 
   9   3   3      192.71      167.77     14.80 o 
  10   3   3      244.21      278.40     18.40 o 
  11   3   3       27.59       31.55      7.14 o 
  12   3   3      124.04      130.73     12.91 o 
  13   3   3       28.49       39.07      7.09 o 
  14   3   3        8.19        9.13      5.20 o 
 -14   4   3      319.90      332.65     16.74 o 
 -13   4   3       24.61       29.47      7.09 o 
 -12   4   3      216.23      238.62     16.18 o 
 -11   4   3      904.50      872.80     32.87 o 
 -10   4   3       11.60       10.31      5.25 o 
  -9   4   3      337.00      347.08     21.05 o 
  -8   4   3      460.75      456.71     23.37 o 
  -7   4   3      134.92      164.50     13.81 o 
  -6   4   3     2301.45     2277.37     59.93 o 
  -5   4   3      284.70      283.55     15.84 o 
  -4   4   3     2605.56     2670.75     60.64 o 
  -3   4   3       49.80       22.23      5.82 o 
  -2   4   3      486.95      483.15     18.73 o 
  -1   4   3      365.79      364.95     15.84 o 
   0   4   3      767.45      813.15     24.60 o 
   1   4   3        6.69       -2.98      5.68 o 
   2   4   3     1512.45     1412.33     40.77 o 
   3   4   3      712.18      622.02     23.03 o 
   4   4   3     3984.05     4077.03     81.40 o 
   5   4   3       79.52      104.96     10.12 o 
   6   4   3     1591.51     1538.67     41.67 o 
   7   4   3      105.31      121.51     12.82 o 
   8   4   3     1457.62     1362.34     41.58 o 
   9   4   3     1808.55     1867.15     50.42 o 
  10   4   3        0.03        2.27      5.11 o 
  11   4   3       21.47       29.47      6.29 o 
  12   4   3       21.49       21.33      8.47 o 
  13   4   3       62.52       62.20      8.70 o 
  14   4   3      233.88      218.38     12.30 o 
 -13   5   3       89.59      118.81     11.12 o 
 -12   5   3      293.62      263.59     17.03 o 
 -11   5   3      220.85      205.94     16.79 o 
 -10   5   3      179.78      183.04     15.56 o 
  -9   5   3      877.13      809.56     32.40 o 
  -8   5   3      113.40      112.81     12.44 o 
  -7   5   3       78.41       66.69     11.26 o 
  -6   5   3      312.44      286.25     18.35 o 
  -5   5   3        2.01       -7.33      7.33 o 
  -4   5   3      262.05      222.49     14.95 o 
  -3   5   3     2801.40     2784.70     66.74 o 
  -2   5   3       51.14       44.93      7.90 o 
  -1   5   3      404.87      350.43     17.64 o 
   0   5   3        4.25       10.26      4.16 o 
   1   5   3      309.01      284.78     16.51 o 
   2   5   3      484.79      505.29     22.18 o 
   3   5   3     1259.63     1129.96     34.95 o 
   4   5   3       39.07       24.93      7.43 o 
   5   5   3      446.84      354.27     20.43 o 
   6   5   3      721.55      733.17     29.85 o 
   7   5   3      209.09      208.07     17.07 o 
   8   5   3       51.21       38.78     10.97 o 
   9   5   3       31.63       39.59      8.42 o 
  10   5   3       18.14       18.78      5.96 o 
  11   5   3      609.81      588.39     25.64 o 
  12   5   3      453.81      425.73     19.77 o 
  13   5   3       48.99       66.79      7.05 o 
 -12   6   3      112.64      124.49     10.88 o 
 -11   6   3        0.09        0.00      5.72 o 
 -10   6   3        1.62       -4.68      7.14 o 
  -9   6   3      817.90      822.52     32.59 o 
  -8   6   3      256.58      307.91     20.01 o 
  -7   6   3      127.42      130.97     13.91 o 
  -6   6   3      397.24      386.29     23.70 o 
  -5   6   3        3.23        6.86      8.09 o 
  -4   6   3      481.92      460.21     23.60 o 
  -3   6   3      457.79      469.34     24.03 o 
  -2   6   3     2216.88     2145.50     62.58 o 
  -1   6   3      846.36      840.21     30.98 o 
   0   6   3        1.52        1.61      4.30 o 
   1   6   3       24.96       24.07      7.90 o 
   2   6   3      567.43      531.73     25.12 o 
   3   6   3      718.16      664.40     28.99 o 
   4   6   3     2146.04     2101.56     65.22 o 
   5   6   3      147.15      155.04     14.95 o 
   6   6   3     2942.49     2751.30     77.14 o 
   7   6   3       67.82       90.72     11.30 o 
   8   6   3      201.27      229.63     17.55 o 
   9   6   3      140.70      144.26     13.48 o 
  10   6   3        0.13       -5.44      5.44 o 
  11   6   3      265.91      282.51     16.55 o 
  12   6   3      149.21      128.51      9.46 o 
 -11   7   3      365.82      375.31     17.45 o 
 -10   7   3      360.94      382.12     19.39 o 
  -9   7   3       10.35        6.81      5.44 o 
  -8   7   3       61.45       71.85     10.36 o 
  -7   7   3       53.84       71.42     10.83 o 
  -6   7   3       33.99       22.09      7.95 o 
  -5   7   3       37.56       28.38      7.90 o 
  -4   7   3       10.56       22.04      7.33 o 
  -3   7   3       19.90       10.93     11.82 o 
  -2   7   3       55.82       41.06      9.18 o 
  -1   7   3        3.68        1.80      9.08 o 
   0   7   3       93.84      102.54     12.34 o 
   1   7   3     3798.27     3462.67     89.58 o 
   2   7   3      120.31       97.01     14.38 o 
   3   7   3       20.14       27.34      8.14 o 
   4   7   3      627.55      616.25     30.65 o 
   5   7   3      456.48      464.09     25.73 o 
   6   7   3      331.66      345.75     22.23 o 
   7   7   3       32.66       27.39      9.70 o 
   8   7   3       90.27       82.96     10.93 o 
   9   7   3        8.79        4.49      4.87 o 
  10   7   3        1.34       -1.09      5.91 o 
  -9   8   3        6.30       12.30      5.01 o 
  -8   8   3      147.16      143.79     12.68 o 
  -7   8   3      561.37      610.58     26.44 o 
  -6   8   3      148.71      176.23     15.80 o 
  -5   8   3     1038.68     1099.41     37.93 o 
  -4   8   3      211.31      237.49     18.87 o 
  -3   8   3        1.22       -8.14      8.14 o 
  -2   8   3      370.23      362.12     22.66 o 
  -1   8   3        4.79       12.44      5.87 o 
   0   8   3       52.18       48.15      9.84 o 
   1   8   3      678.23      685.92     32.35 o 
   2   8   3      180.73      140.05     15.47 o 
   3   8   3       13.64       16.60      8.94 o 
   4   8   3      133.77      114.32     14.24 o 
   5   8   3      254.82      241.13     18.49 o 
   6   8   3      310.80      345.04     19.87 o 
   7   8   3      362.65      335.91     18.92 o 
   8   8   3      827.66      821.05     27.20 o 
   9   8   3      131.74      148.33     11.21 o 
  -6   9   3       14.09        6.81      6.24 o 
  -5   9   3      223.93      253.47     15.89 o 
  -4   9   3       53.52       73.74     10.22 o 
  -3   9   3       10.23       -7.05      8.84 o 
  -2   9   3        5.82        7.80      8.42 o 
  -1   9   3      245.95      258.53     18.68 o 
   0   9   3      252.46      286.25     19.96 o 
   1   9   3      143.23      151.36     14.85 o 
   2   9   3       79.60       74.45     12.39 o 
   3   9   3      929.92      972.27     34.86 o 
   4   9   3        5.09        5.68      8.94 o 
   5   9   3      319.98      363.63     18.92 o 
   6   9   3      112.95      112.85     10.59 o 
 -16   0   4      181.49      199.27     11.12 o 
 -14   0   4       41.12       35.43      8.18 o 
 -12   0   4      296.17      314.01     20.01 o 
 -10   0   4      221.82      232.66     16.51 o 
  -8   0   4      315.67      197.61     13.86 o 
  -6   0   4      107.59      100.75      8.04 o 
  -4   0   4     5427.39     5526.92     79.98 o 
  -2   0   4     2192.31     2259.07     38.93 o 
   0   0   4    45125.86    46344.11    483.25 o 
   2   0   4     5183.23     5667.39     78.00 o 
   4   0   4       16.13       24.97      3.97 o 
   6   0   4     1262.52     1459.87     41.34 o 
   8   0   4       69.22       97.62      9.37 o 
  10   0   4      540.10      524.82     26.20 o 
  12   0   4      406.84      390.69     21.57 o 
  14   0   4       81.06       67.59      9.13 o 
 -15   1   4      106.23      110.16     11.21 o 
 -14   1   4      117.83      109.26     11.45 o 
 -13   1   4       51.74       39.73      9.55 o 
 -12   1   4      130.15      153.01     14.05 o 
 -11   1   4       56.44       57.37     10.69 o 
 -10   1   4     2084.02     2108.33     61.30 o 
  -9   1   4      555.24      495.97     22.23 o 
  -8   1   4        2.07       -2.46      5.72 o 
  -7   1   4        0.84        2.13      3.97 o 
  -6   1   4     1069.89     1090.94     33.25 o 
  -5   1   4      549.04      499.90     17.12 o 
  -4   1   4     1164.99     1178.68     29.94 o 
  -3   1   4     1896.87     1884.98     37.32 o 
  -2   1   4     6140.36     6329.05     84.10 o 
  -1   1   4      559.55      498.29     13.57 o 
   0   1   4        2.98        6.34      2.84 o 
   1   1   4     3537.86     3928.14     58.89 o 
   2   1   4       21.97       39.73      4.82 o 
   3   1   4     3241.13     3597.19     59.88 o 
   4   1   4       42.07       42.71      5.77 o 
   5   1   4     5001.14     5537.23     89.30 o 
   6   1   4     1554.76     1594.76     43.75 o 
   7   1   4     2801.07     3014.05     67.40 o 
   8   1   4       70.54       73.36      9.55 o 
   9   1   4     1061.09     1044.49     34.72 o 
  10   1   4     1301.85     1175.98     38.17 o 
  11   1   4      818.58      883.20     33.53 o 
  12   1   4        2.23        3.26      4.64 o 
  13   1   4      191.69      170.61     14.52 o 
  14   1   4       90.36       98.71      9.55 o 
  15   1   4      347.95      384.16     16.03 o 
 -15   2   4      170.70      190.28     12.25 o 
 -14   2   4       34.62       23.22      7.38 o 
 -13   2   4        4.73        3.12      5.87 o 
 -12   2   4       56.17       47.01      7.76 o 
 -11   2   4      236.32      205.09     16.27 o 
 -10   2   4     1728.10     1646.88     45.45 o 
  -9   2   4       42.02       62.48      9.51 o 
  -8   2   4      340.23      320.87     17.74 o 
  -7   2   4       27.92       33.82      6.62 o 
  -6   2   4     1474.03     1308.84     38.60 o 
  -5   2   4       27.30       41.76      6.15 o 
  -4   2   4      873.79     1018.43     29.56 o 
  -3   2   4      914.60      986.88     27.53 o 
  -2   2   4       43.73       38.50      4.40 o 
  -1   2   4      732.87      804.55     23.27 o 
   0   2   4        9.15       10.12      3.22 o 
   1   2   4      357.93      427.39     14.33 o 
   2   2   4     2177.54     1950.97     41.10 o 
   3   2   4      362.49      447.11     15.61 o 
   4   2   4       34.44       30.22      5.20 o 
   5   2   4      470.09      459.84     18.45 o 
   6   2   4      107.00      107.70     10.17 o 
   7   2   4      741.68      762.21     27.34 o 
   8   2   4      955.21      950.32     32.16 o 
   9   2   4        1.19        1.56      4.16 o 
  10   2   4      878.26      896.92     33.53 o 
  11   2   4      731.24      711.23     30.08 o 
  12   2   4       48.94       49.24     11.02 o 
  13   2   4        2.88       -0.95      4.49 o 
  14   2   4      779.31      806.15     26.72 o 
 -15   3   4        0.38        0.00      4.73 o 
 -14   3   4      186.60      186.40     13.62 o 
 -13   3   4      252.46      253.19     17.22 o 
 -12   3   4     1229.93     1198.92     38.64 o 
 -11   3   4      114.64      121.46     12.44 o 
 -10   3   4      293.84      307.39     19.16 o 
  -9   3   4       13.04       19.96      5.87 o 
  -8   3   4      146.52      102.31     11.78 o 
  -7   3   4      234.53      209.01     14.47 o 
  -6   3   4        4.92       14.62      4.68 o 
  -5   3   4      379.47      376.16     17.12 o 
  -4   3   4     3214.14     3376.87     65.18 o 
  -3   3   4      757.13      821.01     23.08 o 
  -2   3   4      145.20      129.41      8.80 o 
  -1   3   4      974.39     1155.60     32.07 o 
   0   3   4     2579.33     2752.58     54.20 o 
   1   3   4      301.83      340.27     14.47 o 
   2   3   4      145.02      119.38      8.99 o 
   3   3   4     1187.64     1247.92     37.03 o 
   4   3   4       48.79       59.17      7.24 o 
   5   3   4     1039.14     1086.73     31.17 o 
   6   3   4     1023.20     1072.54     32.54 o 
   7   3   4     1945.14     1923.82     56.05 o 
   8   3   4     3797.14     3398.63     80.83 o 
   9   3   4       15.87       21.05      6.15 o 
  10   3   4      113.08      128.65     13.10 o 
  11   3   4        3.68        5.01      8.70 o 
  12   3   4      132.02      128.46     12.06 o 
  13   3   4        2.95       -1.70      5.44 o 
  14   3   4       77.07       78.89      7.80 o 
 -14   4   4      156.58      174.44     11.92 o 
 -13   4   4       79.60       88.64     10.55 o 
 -12   4   4      368.86      406.86     21.62 o 
 -11   4   4        2.79        4.49      7.09 o 
 -10   4   4      392.77      410.98     22.61 o 
  -9   4   4      513.64      467.45     24.55 o 
  -8   4   4      415.51      425.83     22.42 o 
  -7   4   4      396.55      367.46     20.15 o 
  -6   4   4      704.49      656.41     26.11 o 
  -5   4   4      342.56      334.07     17.22 o 
  -4   4   4      328.44      380.47     18.16 o 
  -3   4   4      335.65      400.29     18.30 o 
  -2   4   4      935.94      933.15     27.43 o 
  -1   4   4      586.33      654.00     22.47 o 
   0   4   4      428.48      437.51     18.35 o 
   1   4   4       61.59       99.33      9.27 o 
   2   4   4      109.73       79.98      8.66 o 
   3   4   4     1282.70     1350.51     35.43 o 
   4   4   4     1173.87     1177.68     33.96 o 
   5   4   4      268.31      264.49     16.51 o 
   6   4   4      612.17      580.35     25.12 o 
   7   4   4       11.90        0.00      7.85 o 
   8   4   4        1.05       -2.27      5.25 o 
   9   4   4      356.05      376.16     21.90 o 
  10   4   4     1786.92     1661.36     46.97 o 
  11   4   4        4.00        7.95      8.56 o 
  12   4   4      878.72      944.74     31.64 o 
  13   4   4      561.88      593.26     22.37 o 
 -13   5   4       10.13        9.93      6.34 o 
 -12   5   4       34.37       20.72      8.23 o 
 -11   5   4      175.26      195.96     15.51 o 
 -10   5   4        1.48       -1.70      7.00 o 
  -9   5   4       65.82       66.50     10.50 o 
  -8   5   4        4.89       -8.70      9.74 o 
  -7   5   4     1932.59     1968.23     51.74 o 
  -6   5   4       34.14       33.06      6.53 o 
  -5   5   4       11.75       10.03      4.68 o 
  -4   5   4       84.71       93.51     11.02 o 
  -3   5   4      112.25      111.67     11.45 o 
  -2   5   4     2564.02     2545.22     63.76 o 
  -1   5   4      535.92      606.60     24.26 o 
   0   5   4       53.44       62.06      8.99 o 
   1   5   4     1259.54     1196.65     35.43 o 
   2   5   4       10.41       10.26      5.01 o 
   3   5   4      504.17      499.42     23.13 o 
   4   5   4      212.38      225.19     15.84 o 
   5   5   4      312.67      306.68     19.49 o 
   6   5   4     1719.26     1661.12     47.06 o 
   7   5   4      101.09       98.24     12.53 o 
   8   5   4      513.29      526.15     26.72 o 
   9   5   4      150.73      160.11     14.52 o 
  10   5   4      784.74      810.88     31.26 o 
  11   5   4        2.86       -1.42      6.76 o 
  12   5   4       62.05       63.38      9.51 o 
  13   5   4      318.66      310.70     14.33 o 
 -12   6   4      185.50      202.20     13.48 o 
 -11   6   4       18.24        1.32      8.61 o 
 -10   6   4      713.45      661.85     28.85 o 
  -9   6   4      148.81      164.69     15.23 o 
  -8   6   4      306.38      300.91     19.72 o 
  -7   6   4      312.07      290.84     20.72 o 
  -6   6   4        0.10        1.80      7.80 o 
  -5   6   4       70.03       50.89     11.12 o 
  -4   6   4     1742.79     1801.36     48.95 o 
  -3   6   4       89.08       83.01     10.97 o 
  -2   6   4      262.80      267.80     18.73 o 
  -1   6   4     1643.22     1713.62     46.73 o 
   0   6   4     1266.71     1316.41     41.24 o 
   1   6   4      877.87      766.85     30.98 o 
   2   6   4       55.88       42.33     10.55 o 
   3   6   4      262.05      259.43     18.54 o 
   4   6   4      993.85      962.29     36.51 o 
   5   6   4      101.11      112.66     12.91 o 
   6   6   4       13.45       -5.49     12.34 o 
   7   6   4      167.40      163.61     14.76 o 
   8   6   4      293.08      310.42     20.15 o 
   9   6   4       29.93       40.16      7.47 o 
  10   6   4      721.66      687.58     27.39 o 
  11   6   4      568.41      596.67     22.94 o 
  12   6   4        0.90        1.61      5.30 o 
 -11   7   4       20.73       34.43      6.95 o 
 -10   7   4      237.13      260.33     15.56 o 
  -9   7   4      274.21      304.70     17.88 o 
  -8   7   4      125.88      119.57     12.53 o 
  -7   7   4       72.15       48.58      9.41 o 
  -6   7   4       16.81       25.40      8.66 o 
  -5   7   4      568.10      571.08     27.81 o 
  -4   7   4      996.20     1047.57     38.36 o 
  -3   7   4      246.32      213.32     17.31 o 
  -2   7   4       57.98       63.52     11.87 o 
  -1   7   4     1605.17     1667.65     48.86 o 
   0   7   4      381.82      363.63     22.89 o 
   1   7   4       65.94       49.00      9.13 o 
   2   7   4     1351.65     1316.08     43.99 o 
   3   7   4      293.23      301.29     21.24 o 
   4   7   4     1192.89     1133.89     40.25 o 
   5   7   4       29.59       32.45      7.09 o 
   6   7   4      264.18      261.80     20.05 o 
   7   7   4        0.89        1.66      6.01 o 
   8   7   4      252.35      280.39     17.07 o 
   9   7   4      110.00      127.47     10.83 o 
  10   7   4        2.15       -1.99      6.34 o 
  -9   8   4       58.56       45.50      7.90 o 
  -8   8   4       28.24       31.50      6.10 o 
  -7   8   4       28.29       37.65      5.96 o 
  -6   8   4      789.51      807.48     31.97 o 
  -5   8   4      292.60      247.18     17.88 o 
  -4   8   4        1.66        1.75      7.57 o 
  -3   8   4      298.40      278.35     19.96 o 
  -2   8   4      312.88      334.40     21.71 o 
  -1   8   4      362.60      353.13     23.13 o 
   0   8   4      377.51      365.90     23.60 o 
   1   8   4      929.54      887.51     35.99 o 
   2   8   4      234.35      222.44     18.45 o 
   3   8   4        0.72       -1.89      6.24 o 
   4   8   4        0.00        1.80      8.89 o 
   5   8   4        8.85       19.72      6.57 o 
   6   8   4      302.94      294.53     18.59 o 
   7   8   4      442.12      418.02     20.95 o 
   8   8   4      383.02      380.71     17.64 o 
  -6   9   4      509.43      558.26     21.76 o 
  -5   9   4      118.72      148.71     13.01 o 
  -4   9   4      226.87      239.52     16.22 o 
  -3   9   4       23.93       26.06      8.37 o 
  -2   9   4      149.83      138.44     13.57 o 
  -1   9   4       29.98       35.76      8.04 o 
   0   9   4      524.85      499.90     25.73 o 
   1   9   4       71.37       71.04     12.06 o 
   2   9   4      201.77      217.43     17.31 o 
   3   9   4        4.35       -4.45      9.32 o 
   4   9   4      555.59      535.23     23.93 o 
   5   9   4       15.18        7.95      8.89 o 
 -15   0   5       74.57       66.50      7.24 o 
 -13   0   5       30.42       38.45      7.85 o 
 -11   0   5     2078.43     2009.10     61.72 o 
  -9   0   5     3521.99     3358.05     77.24 o 
  -7   0   5       85.58       76.72      8.47 o 
  -5   0   5    12132.87    12325.55    158.17 o 
  -3   0   5     1625.83     1451.07     33.16 o 
  -1   0   5      537.16      688.10     20.34 o 
   1   0   5    43877.88    47028.46    497.39 o 
   3   0   5      504.45      353.27     13.81 o 
   5   0   5       98.72      138.68     10.50 o 
   7   0   5        1.67       -4.21      4.68 o 
   9   0   5     5136.00     5035.39    102.50 o 
  11   0   5       81.96       88.87     10.78 o 
  13   0   5      799.08      744.38     28.66 o 
  15   0   5      773.78      829.00     23.13 o 
 -15   1   5       10.17       18.49      5.34 o 
 -14   1   5     1144.35     1115.86     35.33 o 
 -13   1   5       26.38       19.06      7.76 o 
 -12   1   5     2326.99     2237.50     65.84 o 
 -11   1   5     2983.75     2864.58     75.68 o 
 -10   1   5      240.43      265.25     17.69 o 
  -9   1   5     2433.07     2446.65     64.52 o 
  -8   1   5      345.33      318.18     17.07 o 
  -7   1   5      227.02      215.16     13.62 o 
  -6   1   5      367.17      306.49     14.71 o 
  -5   1   5        9.79       45.31      5.72 o 
  -4   1   5     1585.55     1408.50     35.14 o 
  -3   1   5     4011.78     3931.78     63.85 o 
  -2   1   5     3532.03     3524.02     57.66 o 
  -1   1   5     1183.27     1207.95     29.04 o 
   0   1   5      616.05      738.23     22.14 o 
   1   1   5      244.23      280.29     11.30 o 
   2   1   5      354.28      385.06     14.19 o 
   3   1   5     5999.79     6542.70     95.59 o 
   4   1   5     6763.93     7419.09    108.69 o 
   5   1   5       17.61       22.14      4.40 o 
   6   1   5     4247.71     4226.97     81.26 o 
   7   1   5        0.40       -3.88      5.01 o 
   8   1   5     1092.37     1081.67     34.76 o 
   9   1   5      468.68      449.34     22.51 o 
  10   1   5        9.09       13.39      6.10 o 
  11   1   5      335.97      311.51     20.15 o 
  12   1   5        6.87        6.39      8.47 o 
  13   1   5        2.79        1.37      6.05 o 
  14   1   5      422.14      426.11     18.82 o 
 -15   2   5      673.51      735.49     24.17 o 
 -14   2   5        9.76       26.96      6.10 o 
 -13   2   5      864.42      829.61     31.41 o 
 -12   2   5       27.31       14.47      6.76 o 
 -11   2   5      135.59      128.75     13.91 o 
 -10   2   5     1989.16     1843.03     49.14 o 
  -9   2   5     1441.13     1423.07     41.01 o 
  -8   2   5     1057.22     1081.24     33.53 o 
  -7   2   5     3691.14     3479.51     73.88 o 
  -6   2   5      940.62     1079.16     29.85 o 
  -5   2   5      278.79      269.74     13.62 o 
  -4   2   5       15.17       12.11      4.78 o 
  -3   2   5     1553.11     1608.29     38.36 o 
  -2   2   5      948.68      951.46     27.81 o 
  -1   2   5     4463.16     4375.82     70.00 o 
   0   2   5     1530.15     1628.86     37.37 o 
   1   2   5      791.81      710.47     20.15 o 
   2   2   5       37.54       64.70      6.67 o 
   3   2   5     1013.46     1072.82     32.21 o 
   4   2   5       32.21       36.14      6.53 o 
   5   2   5      868.39      887.79     27.05 o 
   6   2   5     1788.48     1989.85     53.64 o 
   7   2   5     1336.73     1281.36     37.27 o 
   8   2   5     1147.70     1154.74     36.37 o 
   9   2   5      110.13      121.70     12.44 o 
  10   2   5      108.50      109.59     13.39 o 
  11   2   5     3362.21     3282.94     82.35 o 
  12   2   5      701.59      702.38     28.90 o 
  13   2   5       90.75      103.91     11.59 o 
  14   2   5      721.88      756.02     24.45 o 
 -15   3   5       73.24       87.88      8.04 o 
 -14   3   5      934.92      968.15     29.75 o 
 -13   3   5     1757.70     1694.09     53.26 o 
 -12   3   5       68.77       70.47      9.89 o 
 -11   3   5        2.93        4.54      5.34 o 
 -10   3   5      216.14      197.52     16.51 o 
  -9   3   5     1835.81     1778.80     48.10 o 
  -8   3   5     3133.07     3046.07     75.11 o 
  -7   3   5     1604.74     1556.17     49.10 o 
  -6   3   5     3564.71     3547.48     75.35 o 
  -5   3   5     3530.87     3385.53     69.86 o 
  -4   3   5     1662.55     1633.83     43.75 o 
  -3   3   5        6.94       18.40      5.44 o 
  -2   3   5      351.14      344.47     15.42 o 
  -1   3   5      985.81      968.44     30.55 o 
   0   3   5       13.02       -1.75      5.49 o 
   1   3   5     3648.01     3812.25     70.10 o 
   2   3   5        1.37       -0.95      5.11 o 
   3   3   5      289.53      288.95     14.62 o 
   4   3   5     1098.61     1127.74     31.64 o 
   5   3   5     2646.83     2573.56     62.77 o 
   6   3   5     1894.20     2006.83     56.57 o 
   7   3   5      915.25      893.09     31.74 o 
   8   3   5      992.62     1010.77     34.72 o 
   9   3   5      126.20      125.44     12.91 o 
  10   3   5        1.40        7.95      4.11 o 
  11   3   5        0.83        0.00      7.99 o 
  12   3   5       53.64       53.45      9.27 o 
  13   3   5      854.86      896.59     28.66 o 
  14   3   5       75.28       76.91      7.19 o 
 -14   4   5       18.77       35.28      6.15 o 
 -13   4   5      346.08      350.24     18.73 o 
 -12   4   5      599.55      568.53     25.26 o 
 -11   4   5      168.43      146.81     15.47 o 
 -10   4   5       84.70       91.10     11.40 o 
  -9   4   5     1638.92     1596.84     46.26 o 
  -8   4   5     3845.17     3742.96     88.16 o 
  -7   4   5      726.37      700.58     28.33 o 
  -6   4   5      394.78      381.41     20.10 o 
  -5   4   5      556.19      473.22     21.19 o 
  -4   4   5      116.41      160.20     12.34 o 
  -3   4   5     1080.92     1109.67     31.64 o 
  -2   4   5     1687.79     1875.43     49.57 o 
  -1   4   5      702.71      810.88     26.06 o 
   0   4   5      627.83      654.61     23.32 o 
   1   4   5       99.95       97.25      9.84 o 
   2   4   5      414.90      393.29     18.40 o 
   3   4   5        6.06        3.36      4.45 o 
   4   4   5     1667.04     1775.77     52.41 o 
   5   4   5      426.68      414.43     21.05 o 
   6   4   5      899.04      899.85     32.78 o 
   7   4   5     1086.15     1012.85     35.71 o 
   8   4   5        2.55       -1.14      6.81 o 
   9   4   5       10.97        5.20      7.95 o 
  10   4   5     1292.69     1268.36     40.82 o 
  11   4   5      187.50      205.70     16.22 o 
  12   4   5     1021.56     1044.92     32.97 o 
  13   4   5      124.35      111.77     10.17 o 
 -13   5   5      332.45      351.90     16.93 o 
 -12   5   5      182.28      191.37     14.43 o 
 -11   5   5     1330.31     1291.72     39.92 o 
 -10   5   5       30.89       31.41      8.09 o 
  -9   5   5       33.31       45.64      8.84 o 
  -8   5   5        0.08        3.55      6.62 o 
  -7   5   5       12.08        2.32      7.62 o 
  -6   5   5      455.74      452.17     23.03 o 
  -5   5   5     1281.68     1291.77     39.40 o 
  -4   5   5      575.57      616.01     26.25 o 
  -3   5   5     1454.29     1421.79     39.92 o 
  -2   5   5       79.57       81.92     10.41 o 
  -1   5   5       33.40       53.83      8.42 o 
   0   5   5       18.21       15.28      5.06 o 
   1   5   5      186.42      189.57     14.43 o 
   2   5   5      251.67      271.59     17.07 o 
   3   5   5     1623.89     1542.54     42.95 o 
   4   5   5        1.21        6.43      3.69 o 
   5   5   5      935.95      844.61     32.59 o 
   6   5   5      159.88      139.96     14.62 o 
   7   5   5     1415.48     1404.91     43.61 o 
   8   5   5      371.85      344.57     21.05 o 
   9   5   5      520.43      475.77     24.60 o 
  10   5   5      127.70      128.75     13.15 o 
  11   5   5       69.32       64.47      9.98 o 
  12   5   5      323.54      303.32     15.66 o 
 -12   6   5       14.22       21.80      5.49 o 
 -11   6   5      149.92      172.92     12.91 o 
 -10   6   5     1027.76     1016.92     34.48 o 
  -9   6   5       60.38       65.27     11.45 o 
  -8   6   5        8.34       -1.75      9.51 o 
  -7   6   5       47.46       76.39     10.93 o 
  -6   6   5      392.36      372.05     23.22 o 
  -5   6   5      190.69      204.71     16.18 o 
  -4   6   5        6.02        5.16      7.90 o 
  -3   6   5      599.79      586.78     26.72 o 
  -2   6   5       21.54       32.54      7.71 o 
  -1   6   5        5.86       10.12      3.41 o 
   0   6   5      182.17      158.45     15.61 o 
   1   6   5       20.56       25.59      6.15 o 
   2   6   5     3467.33     3286.63     83.53 o 
   3   6   5     1565.55     1493.59     45.78 o 
   4   6   5      270.67      278.54     20.48 o 
   5   6   5     1418.01     1416.87     44.84 o 
   6   6   5        7.37       -7.33      9.37 o 
   7   6   5       15.56       16.60      7.85 o 
   8   6   5      688.12      581.77     27.10 o 
   9   6   5      159.35      148.75     14.14 o 
  10   6   5      197.58      191.04     14.99 o 
  11   6   5       46.60       63.81      7.71 o 
 -11   7   5      257.54      274.09     13.86 o 
 -10   7   5       52.21       63.43      8.56 o 
  -9   7   5       49.53       37.70      8.09 o 
  -8   7   5       77.25       64.75     11.54 o 
  -7   7   5       56.19       73.08     10.74 o 
  -6   7   5      150.32      115.64     14.09 o 
  -5   7   5       84.16       69.24     10.55 o 
  -4   7   5      756.27      749.30     32.07 o 
  -3   7   5      500.31      497.44     26.68 o 
  -2   7   5       76.09       87.22     10.88 o 
  -1   7   5     1684.75     1746.73     50.89 o 
   0   7   5       31.55       27.53      8.18 o 
   1   7   5      448.76      419.40     23.89 o 
   2   7   5      736.09      651.77     31.17 o 
   3   7   5       19.89       20.53      8.09 o 
   4   7   5      558.25      528.37     28.57 o 
   5   7   5     1221.22     1132.56     40.06 o 
   6   7   5       25.29       36.85      8.14 o 
   7   7   5      353.71      385.96     21.66 o 
   8   7   5       33.52       40.87      6.57 o 
   9   7   5       23.89       15.47      6.39 o 
  10   7   5      149.38      159.11     11.02 o 
  -9   8   5      152.91      160.34     11.82 o 
  -8   8   5      190.20      180.77     13.48 o 
  -7   8   5       99.12      121.46     13.05 o 
  -6   8   5       27.66       19.44      8.37 o 
  -5   8   5      275.31      301.86     19.49 o 
  -4   8   5       62.12       57.89     11.30 o 
  -3   8   5        1.34       -7.05      8.99 o 
  -2   8   5        2.27       -1.80      7.47 o 
  -1   8   5      156.04      170.42     15.89 o 
   0   8   5      106.27       95.68     11.16 o 
   1   8   5      155.49      153.06     16.51 o 
   2   8   5      112.40       97.67     12.58 o 
   3   8   5      326.42      357.01     21.80 o 
   4   8   5      427.10      448.11     23.65 o 
   5   8   5      186.74      171.79     15.47 o 
   6   8   5       35.89       25.68      7.66 o 
   7   8   5      433.91      417.17     19.91 o 
   8   8   5      104.71      114.37     10.41 o 
  -6   9   5      302.74      306.35     16.32 o 
  -5   9   5      120.30      150.74     12.91 o 
  -4   9   5        1.60       -7.76      8.42 o 
  -3   9   5        5.12        0.00      5.91 o 
  -2   9   5      137.99      117.39     13.20 o 
  -1   9   5       30.99       28.28      8.09 o 
   0   9   5       41.08       37.70      9.79 o 
   1   9   5      467.44      485.09     24.83 o 
   2   9   5      199.25      206.41     17.03 o 
   3   9   5      255.68      281.57     17.50 o 
   4   9   5       19.18       18.49      8.09 o 
   5   9   5       21.98       20.95      5.77 o 
 -14   0   6       13.34       17.26      6.72 o 
 -12   0   6      355.81      352.23     21.33 o 
 -10   0   6       98.31      102.54     11.54 o 
  -8   0   6        0.69        1.32      5.82 o 
  -6   0   6     1347.63     1433.19     41.06 o 
  -4   0   6        5.69       25.45      5.20 o 
  -2   0   6     2596.04     2675.72     50.37 o 
   0   0   6        4.99        7.28      3.26 o 
   2   0   6       10.69       31.83      5.53 o 
   4   0   6     1831.23     2209.17     50.80 o 
   6   0   6        7.44        9.60      4.40 o 
   8   0   6     2821.16     2988.22     74.02 o 
  10   0   6     2326.08     2255.33     66.36 o 
  12   0   6      647.11      666.01     27.95 o 
  14   0   6        8.86        9.27      4.68 o 
 -15   1   6      156.52      154.19     11.92 o 
 -14   1   6        0.34       -6.67      6.67 o 
 -13   1   6     1271.71     1205.54     37.65 o 
 -12   1   6      761.22      722.11     29.80 o 
 -11   1   6       70.50       52.22      9.08 o 
 -10   1   6     1591.64     1598.78     45.08 o 
  -9   1   6      148.79      147.38     13.91 o 
  -8   1   6      898.72      842.24     29.33 o 
  -7   1   6      448.64      507.13     21.05 o 
  -6   1   6       17.45        8.42      4.87 o 
  -5   1   6       71.86       59.45      7.47 o 
  -4   1   6      238.28      298.69     13.39 o 
  -3   1   6      142.15      141.71      9.32 o 
  -2   1   6       95.32      120.19      8.37 o 
  -1   1   6       46.14       28.24      4.78 o 
   0   1   6      698.20      832.55     25.35 o 
   1   1   6        7.14       10.07      3.78 o 
   2   1   6     1637.28     1787.08     41.76 o 
   3   1   6       52.53       61.30      6.76 o 
   4   1   6      610.05      655.04     21.66 o 
   5   1   6       65.17       91.48      8.94 o 
   6   1   6     1131.03     1193.10     34.01 o 
   7   1   6      636.98      675.85     26.25 o 
   8   1   6      544.49      602.53     26.11 o 
   9   1   6       80.47       91.76     10.74 o 
  10   1   6        1.93       13.57      5.53 o 
  11   1   6       77.50       83.29     11.07 o 
  12   1   6      287.21      282.56     17.93 o 
  13   1   6      357.53      357.86     19.01 o 
  14   1   6       89.93      116.45     10.07 o 
 -15   2   6       19.44       23.32      6.10 o 
 -14   2   6      136.31      156.56     12.25 o 
 -13   2   6      147.27      161.05     14.19 o 
 -12   2   6      439.64      430.18     22.94 o 
 -11   2   6       16.80        4.54      6.67 o 
 -10   2   6      266.06      244.44     17.36 o 
  -9   2   6        4.60        4.21      4.92 o 
  -8   2   6       35.30       51.98      8.18 o 
  -7   2   6        3.79        5.16      6.05 o 
  -6   2   6       36.25       41.39      6.24 o 
  -5   2   6      837.66      882.31     26.58 o 
  -4   2   6      689.81      702.19     22.37 o 
  -3   2   6     1365.36     1473.63     38.83 o 
  -2   2   6      199.95      204.19     11.35 o 
  -1   2   6      310.43      337.90     14.38 o 
   0   2   6     2025.27     2318.76     48.95 o 
   1   2   6      944.33     1089.66     32.35 o 
   2   2   6     2233.00     2470.30     53.21 o 
   3   2   6     1314.65     1236.00     37.22 o 
   4   2   6       91.27      100.75      9.03 o 
   5   2   6       65.54       87.03      9.18 o 
   6   2   6        0.20        1.75      5.01 o 
   7   2   6      228.35      244.53     16.22 o 
   8   2   6     1823.97     1802.64     56.76 o 
   9   2   6       57.56       43.61      9.32 o 
  10   2   6     1087.88     1077.32     37.41 o 
  11   2   6      470.39      403.27     22.85 o 
  12   2   6       20.33       16.70      4.73 o 
  13   2   6      476.07      468.35     20.95 o 
  14   2   6       21.97       19.68      5.82 o 
 -14   3   6       16.35       14.14      5.20 o 
 -13   3   6      107.57      115.93     11.68 o 
 -12   3   6       82.83       89.77     10.83 o 
 -11   3   6      152.52      152.44     15.66 o 
 -10   3   6      486.73      497.86     25.21 o 
  -9   3   6     1219.54     1155.88     38.08 o 
  -8   3   6      934.95      905.67     32.26 o 
  -7   3   6       55.60       89.68     10.41 o 
  -6   3   6      965.66      935.80     30.51 o 
  -5   3   6      240.35      238.10     14.71 o 
  -4   3   6     1225.87     1253.60     32.87 o 
  -3   3   6      849.20      881.74     26.20 o 
  -2   3   6      110.51      163.23     10.97 o 
  -1   3   6       75.59       73.83      8.56 o 
   0   3   6     2136.78     2376.75     53.78 o 
   1   3   6      123.79      155.14     11.02 o 
   2   3   6        3.01        5.30      5.72 o 
   3   3   6      170.22      188.11     12.77 o 
   4   3   6      819.91      789.08     26.96 o 
   5   3   6      363.90      423.56     20.43 o 
   6   3   6      830.60      821.48     30.13 o 
   7   3   6       18.18        7.43      6.43 o 
   8   3   6      111.20      125.06     12.49 o 
   9   3   6      545.32      550.93     26.91 o 
  10   3   6      285.47      260.43     17.55 o 
  11   3   6        0.66       -8.61      8.61 o 
  12   3   6       40.37       57.23      9.32 o 
  13   3   6      188.82      189.76     13.39 o 
 -14   4   6     1347.68     1441.04     39.92 o 
 -13   4   6        2.15        2.46      4.26 o 
 -12   4   6      113.69      119.85     11.68 o 
 -11   4   6        1.47       -4.97      8.56 o 
 -10   4   6       64.53       64.66      9.93 o 
  -9   4   6       56.30       44.18     10.03 o 
  -8   4   6      964.37      950.89     34.86 o 
  -7   4   6       47.63       51.27      9.08 o 
  -6   4   6     1225.22     1168.56     36.70 o 
  -5   4   6       63.40       51.18      9.74 o 
  -4   4   6        0.42        3.50      4.64 o 
  -3   4   6       30.20       30.08      7.09 o 
  -2   4   6     3183.34     3344.38     72.18 o 
  -1   4   6       67.89       76.62      8.84 o 
   0   4   6     2530.01     2679.27     63.71 o 
   1   4   6        0.12       -2.51      5.01 o 
   2   4   6       16.16       17.26      5.34 o 
   3   4   6        0.10        1.37      4.92 o 
   4   4   6       29.16       47.11      7.90 o 
   5   4   6      522.02      510.87     24.12 o 
   6   4   6     1820.23     1820.23     48.91 o 
   7   4   6      792.93      733.32     30.37 o 
   8   4   6      119.31      102.40     12.34 o 
   9   4   6       33.61       40.16      8.37 o 
  10   4   6      325.02      334.26     20.53 o 
  11   4   6      274.12      305.31     18.16 o 
  12   4   6      714.77      672.58     24.88 o 
  13   4   6      124.31      108.12      9.37 o 
 -13   5   6      382.20      421.33     17.64 o 
 -12   5   6       12.12        6.24      6.76 o 
 -11   5   6      328.61      315.24     19.53 o 
 -10   5   6       50.40       44.08      9.22 o 
  -9   5   6       34.26       44.37      7.76 o 
  -8   5   6       47.32       21.43      9.70 o 
  -7   5   6     1362.10     1454.43     43.99 o 
  -6   5   6     2074.33     2080.52     63.90 o 
  -5   5   6      625.50      711.79     29.23 o 
  -4   5   6      424.44      409.51     21.95 o 
  -3   5   6      121.48      138.30     12.16 o 
  -2   5   6      102.70      132.34     12.06 o 
  -1   5   6      148.19      125.15     11.97 o 
   0   5   6       78.77       96.11     10.45 o 
   1   5   6      179.73      191.04     14.38 o 
   2   5   6      993.37      925.77     33.11 o 
   3   5   6      227.47      226.84     16.65 o 
   4   5   6      454.64      463.43     24.03 o 
   5   5   6      178.62      175.34     15.47 o 
   6   5   6      543.12      541.61     26.96 o 
   7   5   6      221.39      252.67     18.02 o 
   8   5   6       13.05       17.41      6.05 o 
   9   5   6       36.16       31.60      7.00 o 
  10   5   6      121.60       99.04     10.12 o 
  11   5   6      639.16      659.62     25.54 o 
  12   5   6      294.95      313.40     15.37 o 
 -12   6   6      870.91      991.09     27.76 o 
 -11   6   6      355.50      404.21     19.06 o 
 -10   6   6       79.28       65.13     10.31 o 
  -9   6   6       11.21       19.39      7.00 o 
  -8   6   6      315.61      304.27     19.44 o 
  -7   6   6       16.42        8.99     10.64 o 
  -6   6   6      377.81      382.93     22.18 o 
  -5   6   6      157.28      179.07     15.84 o 
  -4   6   6     2319.61     2355.18     69.53 o 
  -3   6   6     1051.37     1011.48     36.66 o 
  -2   6   6      350.79      317.89     20.95 o 
  -1   6   6       13.77        7.05      6.43 o 
   0   6   6      486.98      505.53     25.87 o 
   1   6   6      198.33      201.35     17.31 o 
   2   6   6      878.29      877.29     34.86 o 
   3   6   6      440.07      430.75     23.32 o 
   4   6   6      457.99      444.18     24.41 o 
   5   6   6      972.83      912.95     35.66 o 
   6   6   6       76.47       66.69      9.98 o 
   7   6   6        1.64        3.45      8.84 o 
   8   6   6      236.41      223.77     17.26 o 
   9   6   6       12.82       17.83      5.25 o 
  10   6   6        1.95       -5.82      6.53 o 
  11   6   6        0.58        5.20      4.16 o 
 -10   7   6      119.24      120.99     11.02 o 
  -9   7   6      164.61      153.29     12.77 o 
  -8   7   6      150.12      160.39     13.48 o 
  -7   7   6      243.45      256.12     17.88 o 
  -6   7   6      300.63      313.97     20.95 o 
  -5   7   6      101.35      108.98     13.53 o 
  -4   7   6      771.12      822.28     33.25 o 
  -3   7   6      713.62      818.59     33.30 o 
  -2   7   6       88.38      110.77     14.05 o 
  -1   7   6       64.03       55.86     12.20 o 
   0   7   6      492.14      557.70     27.48 o 
   1   7   6       53.90       41.58     12.06 o 
   2   7   6      384.54      363.91     22.99 o 
   3   7   6      148.78      151.59     14.90 o 
   4   7   6      307.81      326.64     21.24 o 
   5   7   6      144.01      136.50     14.05 o 
   6   7   6      155.97      149.60     14.76 o 
   7   7   6       18.22       15.84      7.14 o 
   8   7   6      294.40      308.86     18.26 o 
   9   7   6      698.20      742.63     25.16 o 
  -8   8   6      156.89      184.42     13.05 o 
  -7   8   6      230.36      250.68     16.98 o 
  -6   8   6      136.25      134.04     13.67 o 
  -5   8   6      772.24      783.40     30.93 o 
  -4   8   6       96.85      101.69     11.87 o 
  -3   8   6       18.57       18.26      9.13 o 
  -2   8   6      850.19      923.08     34.67 o 
  -1   8   6       10.79        7.14      8.37 o 
   0   8   6       33.85       46.64      8.70 o 
   1   8   6      161.80      153.01     14.71 o 
   2   8   6       16.11       28.38      6.48 o 
   3   8   6     1749.30     1732.45     48.62 o 
   4   8   6       84.13      108.03     12.30 o 
   5   8   6      377.57      403.79     21.05 o 
   6   8   6        3.56        5.01      6.48 o 
   7   8   6      535.40      552.49     21.99 o 
  -5   9   6       28.62       17.93      7.47 o 
  -4   9   6        3.90        4.78      7.57 o 
  -3   9   6      269.30      278.97     16.65 o 
  -2   9   6     1219.32     1325.02     38.60 o 
  -1   9   6      305.07      329.48     19.68 o 
   0   9   6      750.63      765.34     30.41 o 
   1   9   6       11.08        2.79      7.05 o 
   2   9   6       32.38       28.52      7.66 o 
   3   9   6       98.82      106.42     10.78 o 
   4   9   6       85.15       80.08      9.22 o 
 -15   0   7      643.10      658.11     22.37 o 
 -13   0   7      755.55      718.70     28.71 o 
 -11   0   7     5966.08     5608.22    113.56 o 
  -9   0   7      794.01      707.68     28.43 o 
  -7   0   7       56.87       48.95      7.38 o 
  -5   0   7      288.58      195.77     12.20 o 
  -3   0   7    10778.33    10325.54    139.48 o 
  -1   0   7     9938.47    10303.92    136.55 o 
   1   0   7     9910.82    10573.95    140.67 o 
   3   0   7    11251.31    12890.48    170.61 o 
   5   0   7     1299.65     1296.17     34.81 o 
   7   0   7      426.43      400.57     20.81 o 
   9   0   7     3002.32     2928.77     77.47 o 
  11   0   7      170.28      176.14     14.71 o 
  13   0   7       29.39       30.93      6.57 o 
 -15   1   7      265.20      257.92     13.81 o 
 -14   1   7        6.57       14.33      5.77 o 
 -13   1   7      170.34      147.38     13.01 o 
 -12   1   7      154.83      146.53     14.19 o 
 -11   1   7       91.90      101.64     11.87 o 
 -10   1   7      229.52      192.27     16.46 o 
  -9   1   7      510.00      528.84     24.64 o 
  -8   1   7     1730.06     1674.84     52.26 o 
  -7   1   7       34.12       32.78      7.43 o 
  -6   1   7     2536.67     2369.23     57.89 o 
  -5   1   7     1199.95     1216.94     31.78 o 
  -4   1   7      534.21      466.65     18.07 o 
  -3   1   7      447.78      395.13     16.46 o 
  -2   1   7     1582.91     1816.50     43.28 o 
  -1   1   7     1135.46     1135.30     32.97 o 
   0   1   7      262.63      365.71     14.90 o 
   1   1   7     1974.37     2053.98     46.73 o 
   2   1   7     2441.24     2572.94     55.20 o 
   3   1   7        2.05        3.97      5.39 o 
   4   1   7      964.60      928.09     28.05 o 
   5   1   7       74.81       85.99      9.70 o 
   6   1   7      413.49      434.29     20.53 o 
   7   1   7      329.81      318.84     18.64 o 
   8   1   7      715.44      783.22     30.55 o 
   9   1   7      263.70      270.45     18.07 o 
  10   1   7      403.81      436.42     23.18 o 
  11   1   7       37.77       38.88      7.95 o 
  12   1   7      488.84      530.88     24.78 o 
  13   1   7      202.47      195.06     13.53 o 
  14   1   7      508.51      569.38     19.25 o 
 -15   2   7      364.77      357.81     15.37 o 
 -14   2   7      388.90      398.11     19.16 o 
 -13   2   7     1380.05     1448.61     41.20 o 
 -12   2   7     1505.05     1519.13     44.32 o 
 -11   2   7       83.96       70.90     10.26 o 
 -10   2   7      337.71      332.65     20.72 o 
  -9   2   7     1440.68     1301.23     40.44 o 
  -8   2   7      168.69      175.05     14.52 o 
  -7   2   7      738.16      757.91     27.67 o 
  -6   2   7      366.77      359.14     18.49 o 
  -5   2   7      810.64      830.28     26.63 o 
  -4   2   7     2806.73     2464.91     57.23 o 
  -3   2   7     1664.18     1460.77     40.91 o 
  -2   2   7     1210.25     1290.77     37.60 o 
  -1   2   7     6878.76     6905.62    105.62 o 
   0   2   7     2165.77     2472.38     53.92 o 
   1   2   7     1083.90     1299.81     37.89 o 
   2   2   7      110.20      115.93      9.98 o 
   3   2   7     1864.50     1988.62     50.99 o 
   4   2   7      875.37     1001.54     30.08 o 
   5   2   7     1767.46     1764.99     51.79 o 
   6   2   7      330.29      322.43     18.49 o 
   7   2   7     1844.69     1830.12     57.18 o 
   8   2   7     2081.03     2107.57     64.04 o 
   9   2   7       45.32       39.92      8.32 o 
  10   2   7      884.92      871.85     33.44 o 
  11   2   7      305.78      344.81     20.53 o 
  12   2   7       54.90       54.72      8.94 o 
  13   2   7      430.78      414.38     18.87 o 
 -14   3   7      289.83      298.31     15.23 o 
 -13   3   7       12.69       27.62      5.82 o 
 -12   3   7      258.13      209.77     16.18 o 
 -11   3   7       54.59       55.24      8.84 o 
 -10   3   7      141.60      126.24     12.82 o 
  -9   3   7      639.85      636.31     28.66 o 
  -8   3   7      603.32      615.31     26.96 o 
  -7   3   7     3234.69     3056.38     75.06 o 
  -6   3   7     1182.46     1180.00     35.38 o 
  -5   3   7      130.65      116.31     10.69 o 
  -4   3   7     2027.29     2055.54     54.35 o 
  -3   3   7      491.22      499.19     20.48 o 
  -2   3   7     1397.57     1480.35     43.56 o 
  -1   3   7      764.83      763.11     25.07 o 
   0   3   7       38.25       21.76      5.34 o 
   1   3   7        2.46        5.25      3.74 o 
   2   3   7       23.76       39.02      6.24 o 
   3   3   7      138.53      125.96     10.97 o 
   4   3   7     1586.17     1599.96     49.57 o 
   5   3   7     2169.11     1899.79     56.66 o 
   6   3   7      290.26      300.91     19.39 o 
   7   3   7      548.55      512.76     25.02 o 
   8   3   7       20.71       43.61      8.14 o 
   9   3   7       28.57       12.63      8.37 o 
  10   3   7      281.93      308.81     19.44 o 
  11   3   7      678.29      642.41     27.24 o 
  12   3   7      245.48      272.30     16.27 o 
  13   3   7      303.97      338.09     15.66 o 
 -14   4   7      628.62      604.19     19.91 o 
 -13   4   7        0.05        1.14      6.39 o 
 -12   4   7      558.11      581.96     24.97 o 
 -11   4   7      455.85      416.65     23.22 o 
 -10   4   7      393.62      358.14     21.52 o 
  -9   4   7      142.66      176.47     16.37 o 
  -8   4   7      762.66      737.81     31.50 o 
  -7   4   7       36.00       28.80      7.38 o 
  -6   4   7     2338.03     2344.92     65.93 o 
  -5   4   7      682.67      645.72     26.82 o 
  -4   4   7     2569.40     2634.52     66.88 o 
  -3   4   7       65.66       64.85     10.50 o 
  -2   4   7     4503.25     4582.79     91.10 o 
  -1   4   7      624.34      671.92     25.21 o 
   0   4   7        3.11        6.57      7.09 o 
   1   4   7      724.28      795.32     28.43 o 
   2   4   7      158.58      166.16     13.43 o 
   3   4   7      349.54      307.91     19.06 o 
   4   4   7       15.16       14.43      5.82 o 
   5   4   7      392.28      430.04     22.66 o 
   6   4   7     3204.75     3144.92     80.93 o 
   7   4   7       10.78       -5.30      9.13 o 
   8   4   7      611.04      571.79     27.05 o 
   9   4   7      240.69      263.83     19.30 o 
  10   4   7       61.13       50.42      8.80 o 
  11   4   7       96.95       69.86      9.51 o 
  12   4   7       45.80       66.22      8.32 o 
 -13   5   7       20.05       24.17      5.06 o 
 -12   5   7       27.05       28.14      7.43 o 
 -11   5   7     1031.21     1084.41     34.95 o 
 -10   5   7      137.02      146.06     14.14 o 
  -9   5   7      913.43      915.51     34.86 o 
  -8   5   7       37.86       21.57      7.19 o 
  -7   5   7        6.03       11.87      5.58 o 
  -6   5   7       28.40       13.95      8.51 o 
  -5   5   7     2901.68     2930.66     77.62 o 
  -4   5   7        4.02       -6.86      6.86 o 
  -3   5   7       76.31       87.27     11.40 o 
  -2   5   7       37.56       34.20      7.09 o 
  -1   5   7        0.15       -6.34      7.05 o 
   0   5   7      107.45      106.37     11.82 o 
   1   5   7      704.48      756.07     30.37 o 
   2   5   7        4.49       -3.31      6.67 o 
   3   5   7     1305.90     1264.15     40.44 o 
   4   5   7      424.92      372.66     22.94 o 
   5   5   7        9.55       14.28      5.06 o 
   6   5   7       76.76       65.32     11.12 o 
   7   5   7      408.84      426.68     23.98 o 
   8   5   7       20.18       18.07      7.14 o 
   9   5   7      415.28      444.27     23.41 o 
  10   5   7       20.65       12.53      6.34 o 
  11   5   7      871.72      906.66     28.38 o 
 -12   6   7      239.26      242.17     13.29 o 
 -11   6   7       37.80       47.01      7.43 o 
 -10   6   7      241.65      250.35     16.70 o 
  -9   6   7        6.44        1.56      5.63 o 
  -8   6   7       83.33       90.01     12.25 o 
  -7   6   7      153.25      151.07     15.56 o 
  -6   6   7      103.07      108.74     13.29 o 
  -5   6   7      395.11      407.43     23.55 o 
  -4   6   7      891.63      939.91     35.76 o 
  -3   6   7      488.27      473.79     25.30 o 
  -2   6   7      540.32      552.78     27.15 o 
  -1   6   7       36.20       45.78      8.56 o 
   0   6   7      915.21      974.21     35.99 o 
   1   6   7      674.81      654.14     29.99 o 
   2   6   7      161.99      164.93     16.22 o 
   3   6   7       25.41       40.91      9.84 o 
   4   6   7     1838.59     1687.85     49.19 o 
   5   6   7      105.13      123.92     13.43 o 
   6   6   7      242.31      207.40     17.83 o 
   7   6   7      551.22      528.04     25.64 o 
   8   6   7      269.41      282.56     18.40 o 
   9   6   7        4.99        0.85      4.78 o 
  10   6   7       21.86       12.87      4.73 o 
 -10   7   7      272.90      297.51     15.32 o 
  -9   7   7      347.04      373.37     19.39 o 
  -8   7   7        9.64       -1.89      6.48 o 
  -7   7   7      501.29      561.34     26.16 o 
  -6   7   7        4.00        6.76      6.20 o 
  -5   7   7        3.90        0.00      7.66 o 
  -4   7   7      751.43      790.74     32.92 o 
  -3   7   7      316.70      301.86     20.76 o 
  -2   7   7        3.93       -7.52      9.60 o 
  -1   7   7       10.65       18.87      5.77 o 
   0   7   7      549.34      545.68     28.00 o 
   1   7   7     2152.94     2153.17     57.75 o 
   2   7   7      660.88      698.03     31.74 o 
   3   7   7        8.61        0.00      8.51 o 
   4   7   7       52.71       52.45      9.84 o 
   5   7   7      527.44      518.30     26.53 o 
   6   7   7        0.34        6.20      4.40 o 
   7   7   7      166.64      182.43     14.28 o 
   8   7   7       30.08       30.22      7.57 o 
   9   7   7       54.25       41.91      7.33 o 
  -8   8   7       10.69        9.60      6.53 o 
  -7   8   7      224.92      244.72     15.47 o 
  -6   8   7      296.04      298.78     17.83 o 
  -5   8   7      381.35      409.84     21.85 o 
  -4   8   7        5.56       -6.29      8.89 o 
  -3   8   7       19.08       18.54      9.55 o 
  -2   8   7      467.25      520.47     26.01 o 
  -1   8   7      189.53      225.71     16.84 o 
   0   8   7       10.00        4.54      6.01 o 
   1   8   7      145.75      140.57     14.33 o 
   2   8   7        8.02        6.57      7.71 o 
   3   8   7       10.47        7.33      7.80 o 
   4   8   7       41.40       34.24      7.52 o 
   5   8   7      149.87      157.69     12.68 o 
   6   8   7      160.72      170.23     12.82 o 
   7   8   7       32.95       31.12      6.10 o 
  -4   9   7       49.36       56.71      6.29 o 
  -3   9   7      258.92      273.53     16.46 o 
  -2   9   7        6.37        6.34      7.05 o 
  -1   9   7        0.26        0.00      7.90 o 
   0   9   7      469.48      539.15     22.47 o 
   1   9   7        1.26        4.73      6.24 o 
   2   9   7        1.08        1.09      4.82 o 
   3   9   7      364.89      374.65     17.83 o 
 -14   0   8     1178.03     1200.62     34.24 o 
 -12   0   8      140.72      148.33     13.39 o 
 -10   0   8      340.36      333.97     20.43 o 
  -8   0   8       19.94       16.18      7.28 o 
  -6   0   8     1078.04      868.12     28.43 o 
  -4   0   8      113.65       96.73      9.18 o 
  -2   0   8        7.78        8.23      4.45 o 
   0   0   8      872.31      925.73     25.78 o 
   2   0   8     6231.20     6969.24    109.54 o 
   4   0   8      220.40      158.83     12.44 o 
   6   0   8     1833.82     1848.14     55.43 o 
   8   0   8      215.33      203.48     16.18 o 
  10   0   8      238.98      209.53     16.89 o 
  12   0   8      173.29      152.44     12.68 o 
 -15   1   8       92.63       83.29      8.09 o 
 -14   1   8        0.98        1.56      4.45 o 
 -13   1   8       12.60        1.94      6.43 o 
 -12   1   8        4.71       -6.53      7.28 o 
 -11   1   8      570.56      488.83     25.30 o 
 -10   1   8        3.82       -1.75      7.09 o 
  -9   1   8     1680.67     1680.99     46.97 o 
  -8   1   8     1400.13     1363.09     40.35 o 
  -7   1   8      493.07      509.64     23.22 o 
  -6   1   8      246.72      254.61     15.14 o 
  -5   1   8      188.08      235.69     14.19 o 
  -4   1   8       66.50      119.19     10.50 o 
  -3   1   8      410.62      532.96     20.05 o 
  -2   1   8      899.16      927.24     26.72 o 
  -1   1   8        3.31        2.55      4.87 o 
   0   1   8     1062.91     1091.79     34.34 o 
   1   1   8      135.38      220.22     12.91 o 
   2   1   8      562.57      633.04     22.56 o 
   3   1   8      902.31     1090.51     30.98 o 
   4   1   8        9.47       10.78      4.64 o 
   5   1   8        0.60        2.70      5.06 o 
   6   1   8       50.07       74.92      8.94 o 
   7   1   8      154.33      178.32     15.09 o 
   8   1   8      643.82      623.58     28.05 o 
   9   1   8      471.34      572.50     26.68 o 
  10   1   8      272.92      218.71     17.55 o 
  11   1   8       76.27       83.10     11.12 o 
  12   1   8       57.42       62.62      9.55 o 
  13   1   8      539.26      517.92     20.34 o 
 -14   2   8       77.48       66.12      8.61 o 
 -13   2   8      306.50      288.76     18.45 o 
 -12   2   8      110.60       88.92     11.35 o 
 -11   2   8        0.09       -6.39      6.39 o 
 -10   2   8      611.69      642.03     28.62 o 
  -9   2   8      452.04      385.10     22.85 o 
  -8   2   8      981.97      929.41     33.96 o 
  -7   2   8       13.73       23.70      5.96 o 
  -6   2   8        7.47        1.84      5.16 o 
  -5   2   8      637.06      667.71     25.26 o 
  -4   2   8     1127.65     1024.44     30.70 o 
  -3   2   8      484.17      477.62     20.15 o 
  -2   2   8      275.18      312.64     15.66 o 
  -1   2   8      445.36      505.01     20.10 o 
   0   2   8       37.86       47.16      6.53 o 
   1   2   8     2458.62     2672.27     60.68 o 
   2   2   8       24.69       14.62      5.06 o 
   3   2   8      361.56      407.57     19.44 o 
   4   2   8     1725.46     1654.97     50.23 o 
   5   2   8      177.87      191.89     14.47 o 
   6   2   8        1.19       -3.12      4.92 o 
   7   2   8       12.91       24.36      7.52 o 
   8   2   8       82.20       92.80     12.11 o 
   9   2   8        3.32        0.00      5.63 o 
  10   2   8      233.91      266.34     18.68 o 
  11   2   8       41.47       37.51      7.38 o 
  12   2   8      172.09      190.85     12.77 o 
  13   2   8       13.60        6.57      4.35 o 
 -14   3   8       55.21       69.86      7.28 o 
 -13   3   8        2.91        6.24      6.72 o 
 -12   3   8        0.16       -1.99      4.68 o 
 -11   3   8      135.20      134.90     13.95 o 
 -10   3   8      357.24      376.07     21.99 o 
  -9   3   8      963.91      942.18     34.95 o 
  -8   3   8      346.52      306.54     19.44 o 
  -7   3   8     2240.27     2197.82     63.81 o 
  -6   3   8     1223.98     1238.79     37.70 o 
  -5   3   8     1194.44     1297.63     37.65 o 
  -4   3   8      325.35      380.33     19.44 o 
  -3   3   8       45.64       51.56      7.62 o 
  -2   3   8      422.02      328.87     17.60 o 
  -1   3   8      254.09      292.92     16.22 o 
   0   3   8       36.34       52.83      7.43 o 
   1   3   8      124.23      141.61     11.92 o 
   2   3   8      716.44      695.52     26.11 o 
   3   3   8       21.61       16.70      7.52 o 
   4   3   8      284.03      276.55     17.41 o 
   5   3   8      160.12      170.27     14.14 o 
   6   3   8       38.89       43.14      7.43 o 
   7   3   8       56.41       54.30      9.74 o 
   8   3   8        0.35       -3.50      7.00 o 
   9   3   8      228.19      242.07     18.87 o 
  10   3   8      371.79      417.41     22.42 o 
  11   3   8      207.53      231.01     15.80 o 
  12   3   8       24.31       25.87      5.58 o 
 -13   4   8        8.67        2.08      6.91 o 
 -12   4   8      139.47      121.18     12.11 o 
 -11   4   8       75.33       89.54     11.45 o 
 -10   4   8      740.89      686.25     29.70 o 
  -9   4   8        0.55        5.30      8.09 o 
  -8   4   8      105.01       89.63     12.53 o 
  -7   4   8      448.94      461.25     24.78 o 
  -6   4   8      319.91      324.66     20.48 o 
  -5   4   8      564.58      576.71     26.30 o 
  -4   4   8      220.09      205.61     16.08 o 
  -3   4   8      536.10      553.77     24.41 o 
  -2   4   8      201.48      199.13     14.85 o 
  -1   4   8      172.60      180.11     14.28 o 
   0   4   8      611.87      685.21     26.58 o 
   1   4   8      104.30      132.10     11.45 o 
   2   4   8      172.06      155.99     13.39 o 
   3   4   8      223.28      195.39     16.65 o 
   4   4   8       40.42       26.35      8.94 o 
   5   4   8     1219.40     1243.43     40.06 o 
   6   4   8      142.74      154.10     14.71 o 
   7   4   8       76.32       66.36     10.22 o 
   8   4   8      219.64      207.26     16.55 o 
   9   4   8       19.65       17.22      9.03 o 
  10   4   8      863.46      845.32     30.74 o 
  11   4   8       11.33        0.80      5.77 o 
  12   4   8      411.11      441.29     17.17 o 
 -12   5   8      542.12      611.38     22.37 o 
 -11   5   8      147.33      133.33     12.77 o 
 -10   5   8        6.59       -1.56      8.32 o 
  -9   5   8       22.85       22.56      7.47 o 
  -8   5   8      662.06      733.60     31.31 o 
  -7   5   8        1.60      -12.16     12.16 o 
  -6   5   8      681.94      702.85     30.18 o 
  -5   5   8      203.27      218.76     17.83 o 
  -4   5   8       11.40       14.99      7.57 o 
  -3   5   8      355.46      370.35     22.51 o 
  -2   5   8       82.04       66.08     10.22 o 
  -1   5   8        1.19        3.31      9.41 o 
   0   5   8       91.98      106.28     13.05 o 
   1   5   8       29.04       24.78      7.66 o 
   2   5   8      283.57      304.98     19.82 o 
   3   5   8       22.36       24.78      7.38 o 
   4   5   8       94.39       87.55     11.07 o 
   5   5   8       23.96       13.34      8.28 o 
   6   5   8       55.71       49.47     10.59 o 
   7   5   8       71.04       84.62     12.16 o 
   8   5   8       40.69       34.48      9.65 o 
   9   5   8       19.68        1.89      6.34 o 
  10   5   8        7.21        2.36      5.30 o 
  11   5   8      153.42      152.54     10.88 o 
 -11   6   8       97.67      110.73      9.55 o 
 -10   6   8      246.48      249.36     16.22 o 
  -9   6   8       21.72       30.51      6.91 o 
  -8   6   8      261.76      266.15     19.06 o 
  -7   6   8       76.51       88.12     10.55 o 
  -6   6   8     1504.31     1531.33     47.20 o 
  -5   6   8      137.43      160.53     14.99 o 
  -4   6   8      167.63      183.09     15.99 o 
  -3   6   8       35.50       17.22      8.18 o 
  -2   6   8        8.18        0.00      7.38 o 
  -1   6   8     1435.43     1452.87     45.08 o 
   0   6   8      335.94      319.50     20.43 o 
   1   6   8       57.20       58.98     10.88 o 
   2   6   8      108.32       96.39     11.78 o 
   3   6   8      178.19      193.12     16.70 o 
   4   6   8      114.47      122.93     13.43 o 
   5   6   8      108.11      103.06     11.92 o 
   6   6   8      205.47      227.60     17.17 o 
   7   6   8      413.79      428.43     22.99 o 
   8   6   8      376.29      385.48     20.10 o 
   9   6   8        3.32        6.67      4.26 o 
  10   6   8      135.62      134.04      9.93 o 
 -10   7   8      848.36      916.64     25.45 o 
  -9   7   8       46.39       50.70      7.95 o 
  -8   7   8       92.55       82.72     10.93 o 
  -7   7   8        0.13        0.99      6.57 o 
  -6   7   8        4.85        9.70     10.45 o 
  -5   7   8        3.80        5.11      6.62 o 
  -4   7   8     1298.00     1377.71     43.23 o 
  -3   7   8        5.90        7.19      8.42 o 
  -2   7   8        0.17        0.00      7.71 o 
  -1   7   8        1.33       -8.18      8.18 o 
   0   7   8      660.05      669.08     30.46 o 
   1   7   8       50.35       39.92      9.13 o 
   2   7   8      567.46      609.91     28.90 o 
   3   7   8        7.51       12.82      6.29 o 
   4   7   8       95.67      114.94     13.48 o 
   5   7   8       26.73       29.23      8.37 o 
   6   7   8       56.99       57.56      8.61 o 
   7   7   8      103.34      126.43     11.30 o 
   8   7   8        1.11       -5.82      5.82 o 
  -7   8   8      303.82      324.75     16.37 o 
  -6   8   8       31.85       52.31      7.62 o 
  -5   8   8       10.98       16.89      5.82 o 
  -4   8   8      499.32      481.97     23.93 o 
  -3   8   8      225.51      245.86     16.74 o 
  -2   8   8        0.92        2.03      6.29 o 
  -1   8   8        9.22        4.68      9.74 o 
   0   8   8       65.70       86.70     11.07 o 
   1   8   8      133.65      135.84     13.05 o 
   2   8   8      169.52      167.20     14.76 o 
   3   8   8      537.28      545.87     24.50 o 
   4   8   8      186.27      196.76     14.00 o 
   5   8   8       10.33        5.49      7.00 o 
   6   8   8       12.48        3.55      6.39 o 
  -2   9   8      818.09      859.74     27.62 o 
  -1   9   8        0.49        2.08      6.34 o 
   0   9   8      188.87      185.08     13.72 o 
   1   9   8       46.41       43.80      7.14 o 
 -13   0   9      634.16      630.63     25.92 o 
 -11   0   9      286.11      295.95     20.20 o 
  -9   0   9       97.49      103.30     12.82 o 
  -7   0   9       87.54       83.58      9.46 o 
  -5   0   9     1828.95     1882.48     52.97 o 
  -3   0   9      211.74      265.72     15.75 o 
  -1   0   9     3476.40     3548.99     71.56 o 
   1   0   9    12373.65    13238.03    179.78 o 
   3   0   9      629.06      629.73     24.41 o 
   5   0   9      131.36      101.22     11.30 o 
   7   0   9        4.76        4.45      5.91 o 
   9   0   9       39.32       41.10      9.70 o 
  11   0   9      148.99      148.61     12.44 o 
  13   0   9      841.08      808.19     24.03 o 
 -14   1   9       32.22       38.31      6.01 o 
 -13   1   9        7.60        5.44      5.87 o 
 -12   1   9       67.19       53.40      9.79 o 
 -11   1   9      105.58       99.66     12.63 o 
 -10   1   9       61.25       47.63      9.79 o 
  -9   1   9      110.42      113.09     13.29 o 
  -8   1   9       55.13       47.58      8.94 o 
  -7   1   9     1407.48     1396.25     40.35 o 
  -6   1   9      284.27      307.20     17.55 o 
  -5   1   9     1214.29     1110.33     33.39 o 
  -4   1   9      884.09      931.07     29.99 o 
  -3   1   9      166.16      156.65     12.16 o 
  -2   1   9     1018.43     1065.35     30.65 o 
  -1   1   9        0.06       -0.76      5.06 o 
   0   1   9       60.32       20.72      6.20 o 
   1   1   9      345.31      304.32     16.22 o 
   2   1   9     1032.33     1021.36     30.74 o 
   3   1   9      648.09      720.12     25.92 o 
   4   1   9      271.26      298.07     17.69 o 
   5   1   9      758.19      787.47     29.42 o 
   6   1   9      920.93      882.78     32.64 o 
   7   1   9      307.58      290.03     18.97 o 
   8   1   9      773.32      840.87     32.83 o 
   9   1   9       31.86       31.93      8.70 o 
  10   1   9       11.42        8.56      6.05 o 
  11   1   9       14.73       19.68      5.87 o 
  12   1   9        6.65        6.81      5.39 o 
  13   1   9       49.39       54.96      6.81 o 
 -14   2   9       46.99       40.77      7.00 o 
 -13   2   9      220.75      222.21     14.52 o 
 -12   2   9      172.45      167.48     14.00 o 
 -11   2   9      348.25      287.10     19.87 o 
 -10   2   9      121.36      109.26     13.01 o 
  -9   2   9      621.88      647.61     29.47 o 
  -8   2   9      124.91      106.04     12.82 o 
  -7   2   9      369.43      389.46     22.04 o 
  -6   2   9      119.96      136.88     14.00 o 
  -5   2   9      222.74      246.61     16.03 o 
  -4   2   9      114.03      146.53     11.92 o 
  -3   2   9      832.87      816.89     28.14 o 
  -2   2   9      540.27      588.11     22.80 o 
  -1   2   9      859.87      816.84     27.29 o 
   0   2   9        0.35        0.00      4.16 o 
   1   2   9        6.27       -2.46      6.57 o 
   2   2   9      279.82      306.59     17.12 o 
   3   2   9      576.06      543.88     23.51 o 
   4   2   9      108.93      134.61     12.96 o 
   5   2   9     1183.31     1223.19     38.31 o 
   6   2   9      126.83      113.75     13.34 o 
   7   2   9        3.06        5.20      7.95 o 
   8   2   9       88.87       77.90     11.12 o 
   9   2   9       40.70       41.58      7.38 o 
  10   2   9      238.26      210.67     16.13 o 
  11   2   9     1216.86     1225.93     36.33 o 
  12   2   9      786.39      718.23     24.55 o 
 -14   3   9        5.45        5.34      4.30 o 
 -13   3   9        4.86        0.76      4.21 o 
 -12   3   9        0.17       -1.42      5.77 o 
 -11   3   9        6.45       11.73      6.29 o 
 -10   3   9       14.63        9.18      7.62 o 
  -9   3   9      691.41      743.82     31.88 o 
  -8   3   9        6.01        5.82      7.43 o 
  -7   3   9      403.26      415.19     22.28 o 
  -6   3   9     1792.99     1871.41     58.46 o 
  -5   3   9       25.05       51.13      8.47 o 
  -4   3   9      285.72      289.94     18.26 o 
  -3   3   9     1409.82     1351.69     38.55 o 
  -2   3   9      911.93      964.37     31.69 o 
  -1   3   9      288.50      291.64     16.98 o 
   0   3   9        0.36        5.44      3.83 o 
   1   3   9       58.46       77.90      8.84 o 
   2   3   9       51.87       50.99      7.76 o 
   3   3   9      441.98      463.67     23.03 o 
   4   3   9     1089.33     1174.42     37.65 o 
   5   3   9      254.29      259.67     18.02 o 
   6   3   9      319.25      282.94     20.39 o 
   7   3   9       28.59       29.47      8.28 o 
   8   3   9       59.64       69.15     10.59 o 
   9   3   9      427.48      470.90     23.51 o 
  10   3   9        2.10       -5.39      5.39 o 
  11   3   9       15.89       10.36      7.09 o 
  12   3   9        1.63        3.55      4.68 o 
 -13   4   9       96.48       98.29      9.37 o 
 -12   4   9       63.22       62.43      8.42 o 
 -11   4   9      544.44      579.31     25.64 o 
 -10   4   9      291.51      254.65     18.26 o 
  -9   4   9      262.59      280.53     19.58 o 
  -8   4   9      660.05      656.27     28.95 o 
  -7   4   9       54.23       41.20     10.36 o 
  -6   4   9      857.23      870.62     33.72 o 
  -5   4   9      345.88      323.76     20.48 o 
  -4   4   9     1093.24     1165.43     38.17 o 
  -3   4   9      669.78      707.40     29.18 o 
  -2   4   9       72.94      105.57     12.01 o 
  -1   4   9       14.67       25.92      7.28 o 
   0   4   9        2.04        7.24      4.49 o 
   1   4   9      365.72      331.89     20.48 o 
   2   4   9        5.47        9.70      4.16 o 
   3   4   9       54.41       75.49     10.69 o 
   4   4   9     1170.74     1226.64     40.63 o 
   5   4   9       50.75       31.74      8.89 o 
   6   4   9      570.43      600.69     28.00 o 
   7   4   9       69.37       78.37     10.83 o 
   8   4   9       41.72       35.28      7.80 o 
   9   4   9      178.36      158.07     13.53 o 
  10   4   9      481.04      459.13     20.95 o 
  11   4   9      392.41      387.14     17.12 o 
 -12   5   9        3.00       -1.89      5.91 o 
 -11   5   9       35.33       25.16      8.23 o 
 -10   5   9      186.71      198.65     14.76 o 
  -9   5   9      485.99      460.92     24.45 o 
  -8   5   9        4.07        0.00      8.51 o 
  -7   5   9       45.14       35.71     10.50 o 
  -6   5   9      447.39      459.50     25.73 o 
  -5   5   9      739.89      785.82     32.40 o 
  -4   5   9      647.27      657.64     29.47 o 
  -3   5   9        5.10        0.00      8.66 o 
  -2   5   9       27.44       46.64      7.90 o 
  -1   5   9      728.61      783.36     32.07 o 
   0   5   9       29.36       32.26      8.32 o 
   1   5   9      196.38      204.94     16.60 o 
   2   5   9      324.52      301.67     19.96 o 
   3   5   9      478.18      456.67     24.64 o 
   4   5   9      304.35      291.78     19.82 o 
   5   5   9       79.70       77.71     11.68 o 
   6   5   9        1.34        3.50      4.97 o 
   7   5   9      376.70      407.10     22.66 o 
   8   5   9       80.67       72.84     10.07 o 
   9   5   9       84.34       79.84      9.22 o 
  10   5   9       42.23       45.22      7.19 o 
 -11   6   9       10.75        3.41      5.58 o 
 -10   6   9      130.22      145.11     11.92 o 
  -9   6   9      525.53      497.82     23.32 o 
  -8   6   9        0.34       -4.64      8.04 o 
  -7   6   9       21.47       31.22      8.04 o 
  -6   6   9      434.88      457.75     25.59 o 
  -5   6   9      484.28      529.51     27.05 o 
  -4   6   9      212.00      186.88     17.12 o 
  -3   6   9       58.12       62.24     12.16 o 
  -2   6   9       85.92       75.87     12.87 o 
  -1   6   9      536.59      532.96     27.29 o 
   0   6   9       92.29       89.87     12.77 o 
   1   6   9      465.60      536.70     27.24 o 
   2   6   9     1136.39     1090.32     38.83 o 
   3   6   9       83.47       92.04     12.39 o 
   4   6   9      183.23      165.92     15.14 o 
   5   6   9      176.75      144.73     14.76 o 
   6   6   9       65.31       78.18     11.87 o 
   7   6   9      536.01      565.03     24.07 o 
   8   6   9       73.68       68.72      9.51 o 
   9   6   9       19.30       18.35      4.97 o 
  -9   7   9       34.82       41.34      7.52 o 
  -8   7   9       30.70       39.78      7.99 o 
  -7   7   9      598.04      620.08     26.58 o 
  -6   7   9        3.39       -6.95      7.62 o 
  -5   7   9       33.04       35.95      9.60 o 
  -4   7   9       10.50        4.97      8.61 o 
  -3   7   9      597.90      630.02     28.28 o 
  -2   7   9       16.62       24.17      7.76 o 
  -1   7   9       63.86       56.90     11.45 o 
   0   7   9      794.48      800.20     32.59 o 
   1   7   9       24.90       24.93      6.62 o 
   2   7   9      336.06      315.15     20.76 o 
   3   7   9       23.89        6.39      9.32 o 
   4   7   9        7.33        1.51      5.44 o 
   5   7   9      784.83      849.24     30.55 o 
   6   7   9       21.01       37.51      6.72 o 
   7   7   9      201.87      217.38     12.82 o 
  -6   8   9        2.16       -2.03      7.00 o 
  -5   8   9      138.96      160.72     12.16 o 
  -4   8   9       91.61       98.14     11.02 o 
  -3   8   9      432.57      448.63     22.18 o 
  -2   8   9       16.72       25.68      7.00 o 
  -1   8   9       29.52       24.22      7.71 o 
   0   8   9      174.39      194.68     15.04 o 
   1   8   9      136.09      157.41     13.24 o 
   2   8   9      321.01      347.22     18.92 o 
   3   8   9       75.39       85.56      9.08 o 
   4   8   9       61.45       64.47      8.47 o 
   5   8   9      244.43      271.16     14.24 o 
 -14   0  10       26.03       57.04      6.76 o 
 -12   0  10      435.80      479.89     23.51 o 
 -10   0  10      898.56      882.59     33.72 o 
  -8   0  10     6719.78     6346.22    122.22 o 
  -6   0  10      498.58      482.82     23.03 o 
  -4   0  10     4227.11     4205.68     86.89 o 
  -2   0  10       11.85       14.28      5.77 o 
   0   0  10     1477.89     1454.24     38.03 o 
   2   0  10     3595.99     3707.54     79.79 o 
   4   0  10     3169.40     3127.18     75.54 o 
   6   0  10      506.99      523.64     25.49 o 
   8   0  10        0.75        0.00      7.28 o 
  10   0  10      202.41      209.39     15.75 o 
  12   0  10      737.99      751.48     24.55 o 
 -14   1  10      320.04      377.73     16.74 o 
 -13   1  10      986.42     1031.91     31.88 o 
 -12   1  10        5.62        5.91      6.95 o 
 -11   1  10      230.00      214.40     15.94 o 
 -10   1  10       51.94       31.31      9.65 o 
  -9   1  10       52.38       45.60      9.27 o 
  -8   1  10       87.75       71.42     11.64 o 
  -7   1  10      605.74      530.50     25.54 o 
  -6   1  10      569.45      618.33     26.68 o 
  -5   1  10     1676.81     1624.84     43.28 o 
  -4   1  10      304.44      314.25     18.02 o 
  -3   1  10     1254.56     1195.66     35.10 o 
  -2   1  10     2366.70     2267.20     59.22 o 
  -1   1  10     1238.60     1315.32     36.37 o 
   0   1  10       89.92       62.72      7.90 o 
   1   1  10      517.06      535.42     22.85 o 
   2   1  10       58.33       75.20      8.89 o 
   3   1  10      665.90      714.06     28.38 o 
   4   1  10      161.77      162.04     13.81 o 
   5   1  10      332.98      370.20     21.47 o 
   6   1  10     1119.86     1091.65     36.99 o 
   7   1  10      380.58      404.17     23.37 o 
   8   1  10      904.39      857.71     32.97 o 
   9   1  10       56.13       52.22      9.60 o 
  10   1  10       39.53       49.95      7.43 o 
  11   1  10        2.01        4.92      4.02 o 
  12   1  10        2.52       -1.84      5.91 o 
 -14   2  10        3.80        0.80      4.54 o 
 -13   2  10       48.03       46.64      7.05 o 
 -12   2  10       17.87       12.25      6.57 o 
 -11   2  10       55.05       71.56     10.22 o 
 -10   2  10     2492.65     2395.71     70.10 o 
  -9   2  10     1150.60     1198.07     39.73 o 
  -8   2  10     1239.42     1244.56     40.35 o 
  -7   2  10     1225.50     1104.28     37.65 o 
  -6   2  10     3147.98     3266.57     80.36 o 
  -5   2  10      505.59      493.37     23.65 o 
  -4   2  10      289.36      297.46     18.59 o 
  -3   2  10       19.13        5.63      8.94 o 
  -2   2  10        2.23        4.11      5.34 o 
  -1   2  10      628.49      590.14     24.50 o 
   0   2  10      116.55      105.95     11.02 o 
   1   2  10      678.93      641.18     25.82 o 
   2   2  10     3786.49     3953.44     85.66 o 
   3   2  10      146.23      187.59     15.09 o 
   4   2  10      365.79      358.62     20.72 o 
   5   2  10       81.87       69.34      9.93 o 
   6   2  10      816.35      788.80     31.64 o 
   7   2  10      436.62      480.84     24.45 o 
   8   2  10       14.73       10.22      7.09 o 
   9   2  10       90.63       98.38     11.49 o 
  10   2  10       96.46      100.89     11.68 o 
  11   2  10       42.30       43.66      7.38 o 
  12   2  10      328.73      334.16     15.28 o 
 -13   3  10        2.45        3.97      6.24 o 
 -12   3  10      433.79      431.31     20.86 o 
 -11   3  10       77.87       91.38     11.07 o 
 -10   3  10       31.59       37.74      8.47 o 
  -9   3  10       79.85       64.42     11.21 o 
  -8   3  10      136.11      137.97     14.95 o 
  -7   3  10      503.48      521.94     25.82 o 
  -6   3  10       22.11       23.79      8.99 o 
  -5   3  10      885.91      860.64     32.30 o 
  -4   3  10     5215.39     5341.27    106.99 o 
  -3   3  10     1530.71     1542.54     42.95 o 
  -2   3  10       21.27       21.14      6.76 o 
  -1   3  10      895.39      874.03     31.78 o 
   0   3  10      513.76      517.73     23.65 o 
   1   3  10      305.21      278.11     17.60 o 
   2   3  10       62.01       55.24     10.50 o 
   3   3  10      127.41      145.35     13.67 o 
   4   3  10      397.32      400.95     22.18 o 
   5   3  10      110.20      114.65     13.15 o 
   6   3  10       41.28       34.95      8.56 o 
   7   3  10       74.29       79.89     10.83 o 
   8   3  10      310.21      374.13     21.47 o 
   9   3  10      427.16      433.54     22.42 o 
  10   3  10        6.68        6.39      6.86 o 
  11   3  10        0.85        1.99      5.11 o 
 -12   4  10      388.05      411.07     18.87 o 
 -11   4  10      683.29      684.03     26.58 o 
 -10   4  10        8.17       -1.56     10.55 o 
  -9   4  10      736.09      777.49     31.22 o 
  -8   4  10     1764.19     1884.18     51.41 o 
  -7   4  10     3121.03     3257.25     83.39 o 
  -6   4  10        4.15       -5.34      6.86 o 
  -5   4  10      633.22      680.67     30.08 o 
  -4   4  10      162.38      153.15     14.19 o 
  -3   4  10       45.78       47.20      9.55 o 
  -2   4  10      237.46      219.94     17.97 o 
  -1   4  10      550.07      520.90     26.01 o 
   0   4  10      387.68      393.57     21.66 o 
   1   4  10     1586.32     1588.47     45.60 o 
   2   4  10        1.13        5.11      6.57 o 
   3   4  10     1310.87     1344.41     42.14 o 
   4   4  10      240.46      220.79     17.41 o 
   5   4  10      564.23      533.48     26.87 o 
   6   4  10       11.40       10.45      7.28 o 
   7   4  10        6.47       20.01      4.73 o 
   8   4  10      102.91      115.69     12.49 o 
   9   4  10       31.03       34.43      7.95 o 
  10   4  10      122.66      127.28     10.41 o 
  11   4  10      250.73      277.93     13.76 o 
 -11   5  10       62.79       64.37      8.37 o 
 -10   5  10      283.63      303.99     18.40 o 
  -9   5  10      199.73      218.99     16.03 o 
  -8   5  10        1.08       -1.66      7.95 o 
  -7   5  10        4.44      -10.45     10.45 o 
  -6   5  10     1319.55     1386.89     43.94 o 
  -5   5  10      125.95      138.87     14.24 o 
  -4   5  10        1.88       -7.19      8.80 o 
  -3   5  10      177.12      197.09     16.79 o 
  -2   5  10     1346.03     1265.66     42.19 o 
  -1   5  10      495.67      496.73     25.49 o 
   0   5  10      128.12      121.75     13.67 o 
   1   5  10      115.21      143.50     14.05 o 
   2   5  10        0.32       -6.20      6.20 o 
   3   5  10      808.75      719.08     31.31 o 
   4   5  10      331.35      356.06     21.90 o 
   5   5  10      128.15      114.65     13.72 o 
   6   5  10      144.01      136.79     13.15 o 
   7   5  10       73.24       62.72     10.22 o 
   8   5  10       12.32        5.20      8.23 o 
   9   5  10        3.34        2.13      5.44 o 
  10   5  10      291.82      290.03     13.34 o 
 -10   6  10        2.53        2.89      4.97 o 
  -9   6  10      705.17      733.55     26.25 o 
  -8   6  10      318.97      352.47     19.49 o 
  -7   6  10      538.96      589.24     26.68 o 
  -6   6  10       44.27       41.53      9.03 o 
  -5   6  10      602.71      669.89     29.09 o 
  -4   6  10      196.82      197.05     16.79 o 
  -3   6  10      132.39      112.43     13.91 o 
  -2   6  10        2.25        5.39      6.95 o 
  -1   6  10      311.07      309.43     21.00 o 
   0   6  10      565.98      603.62     28.33 o 
   1   6  10      209.10      204.80     16.93 o 
   2   6  10       89.21       98.57     12.16 o 
   3   6  10     2176.12     2122.75     65.13 o 
   4   6  10      731.28      757.77     31.08 o 
   5   6  10      181.97      189.19     14.90 o 
   6   6  10      372.83      346.79     19.49 o 
   7   6  10        3.23        4.78      6.95 o 
   8   6  10      141.27      156.08     11.07 o 
  -8   7  10      153.04      177.42     11.73 o 
  -7   7  10      529.61      611.47     24.22 o 
  -6   7  10       13.39       10.55      6.48 o 
  -5   7  10       71.85       56.14      9.55 o 
  -4   7  10      244.99      280.10     18.35 o 
  -3   7  10        0.35        3.12      7.00 o 
  -2   7  10       10.82       13.81      5.91 o 
  -1   7  10       47.80       39.73      9.18 o 
   0   7  10     1290.28     1363.28     41.39 o 
   1   7  10      125.41      119.10     13.01 o 
   2   7  10      216.37      214.07     16.51 o 
   3   7  10       85.42       78.70     11.59 o 
   4   7  10        5.04        3.97      6.05 o 
   5   7  10      232.86      261.75     15.99 o 
   6   7  10       18.60       22.23      5.68 o 
  -5   8  10      251.93      258.91     13.91 o 
  -4   8  10        2.33        2.13      6.01 o 
  -3   8  10        4.21        3.41      8.56 o 
  -2   8  10      678.51      729.25     26.91 o 
  -1   8  10        2.61       -2.41      7.00 o 
   0   8  10       47.75       43.66      7.24 o 
   1   8  10        2.59       -2.27      6.57 o 
   2   8  10      577.92      586.97     22.23 o 
   3   8  10       26.54       38.83      5.87 o 
 -13   0  11        1.26       -6.24      6.24 o 
 -11   0  11       79.12       79.04     10.17 o 
  -9   0  11     1736.70     1590.93     46.54 o 
  -7   0  11      129.16      120.80     13.57 o 
  -5   0  11       14.12       13.48      7.24 o 
  -3   0  11       10.34       -2.89      7.66 o 
  -1   0  11      988.84     1069.75     33.91 o 
   1   0  11     1113.97     1077.13     34.29 o 
   3   0  11      870.15      843.28     31.03 o 
   5   0  11      368.39      326.55     20.43 o 
   7   0  11       12.99        6.86      8.09 o 
   9   0  11      262.06      246.05     16.79 o 
  11   0  11      150.86      138.11     10.41 o 
 -13   1  11      437.97      422.14     18.87 o 
 -12   1  11      110.66       94.27     10.69 o 
 -11   1  11      108.13      122.60     11.64 o 
 -10   1  11       29.18       39.64      7.28 o 
  -9   1  11      379.19      348.45     21.66 o 
  -8   1  11      495.14      529.93     26.20 o 
  -7   1  11      767.91      746.98     30.46 o 
  -6   1  11     1280.34     1315.98     41.06 o 
  -5   1  11      460.78      529.55     24.17 o 
  -4   1  11        1.08        4.07      5.34 o 
  -3   1  11     1032.38      915.79     32.07 o 
  -2   1  11      242.60      284.17     17.45 o 
  -1   1  11     1845.54     1736.23     53.45 o 
   0   1  11        2.82        9.55      6.05 o 
   1   1  11     2517.67     2565.51     66.93 o 
   2   1  11     1981.83     2020.07     59.31 o 
   3   1  11      102.21      107.32     11.78 o 
   4   1  11     1318.44     1366.88     41.43 o 
   5   1  11       23.37       23.51      7.99 o 
   6   1  11     1270.56     1202.61     39.45 o 
   7   1  11      308.14      276.32     19.30 o 
   8   1  11       33.75       37.37      6.95 o 
   9   1  11       44.94       48.20      7.38 o 
  10   1  11       13.80        2.60      5.39 o 
  11   1  11       84.51       84.24      8.84 o 
 -13   2  11        7.01        4.54      4.26 o 
 -12   2  11       29.34       28.62      7.33 o 
 -11   2  11       41.47       40.77      7.24 o 
 -10   2  11      195.55      194.35     16.41 o 
  -9   2  11      120.78      143.17     14.76 o 
  -8   2  11      136.24      143.22     13.95 o 
  -7   2  11      759.01      769.55     31.83 o 
  -6   2  11       78.15       77.66     11.87 o 
  -5   2  11       63.16       43.56     11.21 o 
  -4   2  11      113.54      115.03     11.97 o 
  -3   2  11      902.89      919.95     33.06 o 
  -2   2  11      230.73      239.00     16.89 o 
  -1   2  11      123.98      125.96     12.82 o 
   0   2  11       27.08       28.14      8.80 o 
   1   2  11        6.15       10.22      4.82 o 
   2   2  11        9.47        3.12      7.05 o 
   3   2  11     1318.79     1232.55     38.97 o 
   4   2  11       12.08        3.31      7.47 o 
   5   2  11       72.96       77.52     12.30 o 
   6   2  11      625.19      572.59     27.05 o 
   7   2  11       23.13       38.69      8.18 o 
   8   2  11       24.08       19.25      7.85 o 
   9   2  11      316.23      306.26     18.92 o 
  10   2  11        5.86        8.89      4.35 o 
  11   2  11       56.73       50.42      6.91 o 
 -13   3  11       82.94       80.27      7.62 o 
 -12   3  11       48.45       46.78      7.19 o 
 -11   3  11      831.44      867.60     30.37 o 
 -10   3  11      242.35      225.19     17.07 o 
  -9   3  11      775.01      731.47     30.70 o 
  -8   3  11      485.30      453.21     23.98 o 
  -7   3  11      103.81      120.99     13.29 o 
  -6   3  11        2.96        1.75      8.70 o 
  -5   3  11      109.18      134.56     13.67 o 
  -4   3  11     1273.81     1126.98     38.41 o 
  -3   3  11      700.07      763.82     30.65 o 
  -2   3  11      937.98      909.41     33.44 o 
  -1   3  11     1467.73     1474.29     43.70 o 
   0   3  11      491.19      502.83     24.55 o 
   1   3  11      155.42      170.09     13.72 o 
   2   3  11       15.88       15.51      8.28 o 
   3   3  11      817.10      789.69     31.74 o 
   4   3  11     1595.07     1543.30     45.26 o 
   5   3  11      637.84      571.41     26.96 o 
   6   3  11       48.79       46.97      9.27 o 
   7   3  11       10.54        8.80      6.24 o 
   8   3  11       21.60       22.18      7.66 o 
   9   3  11      379.64      385.39     19.53 o 
  10   3  11        6.05        1.42      4.73 o 
  11   3  11      266.88      271.16     12.58 o 
 -12   4  11      126.36      118.96      9.74 o 
 -11   4  11      160.63      150.79     12.77 o 
 -10   4  11       44.67       64.23      8.09 o 
  -9   4  11       41.40       43.09      9.22 o 
  -8   4  11      199.11      232.66     16.79 o 
  -7   4  11        2.68       -7.33      7.33 o 
  -6   4  11      173.57      175.43     15.84 o 
  -5   4  11     2129.76     2125.26     66.27 o 
  -4   4  11        9.04        7.00      8.23 o 
  -3   4  11        0.74       -8.70      8.70 o 
  -2   4  11       48.84       53.26     10.12 o 
  -1   4  11     1025.90      989.25     36.14 o 
   0   4  11      421.57      386.05     22.14 o 
   1   4  11      262.73      229.82     18.07 o 
   2   4  11      261.67      245.05     17.50 o 
   3   4  11      208.37      185.32     15.89 o 
   4   4  11      201.67      220.74     17.12 o 
   5   4  11      476.74      458.27     25.12 o 
   6   4  11        8.30       11.02      6.43 o 
   7   4  11      566.82      565.22     25.49 o 
   8   4  11       43.66       56.57      8.09 o 
   9   4  11      105.38      111.96      9.93 o 
  10   4  11       15.98       14.71      5.44 o 
 -11   5  11      983.44      926.86     26.44 o 
 -10   5  11      227.49      233.42     14.57 o 
  -9   5  11       17.73        6.29      5.91 o 
  -8   5  11        1.44        3.03      6.81 o 
  -7   5  11       21.40       24.97      7.43 o 
  -6   5  11      900.53      897.20     34.29 o 
  -5   5  11      336.27      352.00     21.66 o 
  -4   5  11      297.77      272.06     19.87 o 
  -3   5  11       64.05       60.49     10.31 o 
  -2   5  11       95.07       89.35     13.24 o 
  -1   5  11       91.62      114.60     13.15 o 
   0   5  11       70.67       68.49     10.74 o 
   1   5  11     1050.90     1019.71     37.13 o 
   2   5  11      346.87      338.14     21.52 o 
   3   5  11      111.49      140.00     12.77 o 
   4   5  11       81.26       83.67     11.12 o 
   5   5  11      452.59      410.98     22.56 o 
   6   5  11       26.88       19.77      7.43 o 
   7   5  11      182.45      195.58     13.86 o 
   8   5  11       45.11       37.74      7.05 o 
   9   5  11       23.02       20.01      5.11 o 
  -9   6  11       53.94       65.79      7.09 o 
  -8   6  11       37.64       46.26      7.05 o 
  -7   6  11      707.02      706.73     28.10 o 
  -6   6  11      135.87      139.25     13.05 o 
  -5   6  11        3.30        9.46      5.44 o 
  -4   6  11       52.81       50.18      9.13 o 
  -3   6  11     1375.73     1457.88     43.75 o 
  -2   6  11      157.27      196.05     17.17 o 
  -1   6  11      376.39      359.18     22.18 o 
   0   6  11      525.62      500.51     26.30 o 
   1   6  11       18.82       19.91      7.19 o 
   2   6  11        5.28        9.70      4.16 o 
   3   6  11       51.26       64.18      9.65 o 
   4   6  11      112.73       98.57     12.87 o 
   5   6  11      335.84      348.68     18.78 o 
   6   6  11       56.31       68.11      8.70 o 
   7   6  11       47.11       49.62      7.38 o 
  -7   7  11      150.64      141.66     11.35 o 
  -6   7  11        4.98        8.99      5.53 o 
  -5   7  11        1.81       -2.46      7.80 o 
  -4   7  11       18.48        7.95      8.56 o 
  -3   7  11       37.29       34.20      8.51 o 
  -2   7  11       53.35       44.60     10.59 o 
  -1   7  11       50.08       68.96      9.41 o 
   0   7  11       11.99       32.78      6.01 o 
   1   7  11      489.32      465.32     22.56 o 
   2   7  11      137.06      119.00     11.49 o 
   3   7  11      304.89      301.76     17.12 o 
   4   7  11      146.39      146.81     11.21 o 
   5   7  11      136.14      146.10     10.88 o 
  -3   8  11       92.02       91.76      9.41 o 
  -2   8  11      542.44      533.90     20.95 o 
  -1   8  11      102.87      108.50      9.13 o 
   0   8  11        0.12        0.00      4.59 o 
   1   8  11        4.71        4.73      3.64 o 
 -12   0  12        2.34        0.00      7.19 o 
 -10   0  12     1468.39     1431.72     42.90 o 
  -8   0  12      417.18      377.35     22.18 o 
  -6   0  12       27.77       13.57      5.53 o 
  -4   0  12       44.68       43.04      9.03 o 
  -2   0  12     4471.44     4257.57     92.18 o 
   0   0  12     1071.00     1064.26     35.43 o 
   2   0  12      913.52      995.49     34.76 o 
   4   0  12      229.92      197.47     16.22 o 
   6   0  12      735.50      745.61     30.55 o 
   8   0  12      151.96      170.79     14.24 o 
  10   0  12      964.12      957.42     29.28 o 
 -13   1  12       95.22       83.86      8.28 o 
 -12   1  12        0.29        2.32      4.40 o 
 -11   1  12      122.68      115.64     12.58 o 
 -10   1  12       97.22       95.45     10.45 o 
  -9   1  12      683.02      645.81     29.42 o 
  -8   1  12     1943.61     1856.32     50.61 o 
  -7   1  12      307.02      290.51     19.20 o 
  -6   1  12     1097.26     1023.96     35.95 o 
  -5   1  12       14.79       12.25      6.01 o 
  -4   1  12       15.73       30.46      8.28 o 
  -3   1  12        9.35       18.16      6.34 o 
  -2   1  12      797.87      689.56     28.66 o 
  -1   1  12      310.21      303.37     19.53 o 
   0   1  12     1941.92     1888.63     58.98 o 
   1   1  12      618.25      594.16     26.72 o 
   2   1  12      238.72      271.21     18.54 o 
   3   1  12     1199.45     1164.35     38.08 o 
   4   1  12       21.57       24.83      7.14 o 
   5   1  12      235.65      220.17     16.93 o 
   6   1  12       38.27       47.63      8.80 o 
   7   1  12        8.79        0.00      8.09 o 
   8   1  12      128.62      111.10     12.01 o 
   9   1  12      334.14      278.87     17.74 o 
  10   1  12       18.17       31.64      5.68 o 
  11   1  12      112.38      118.25      8.94 o 
 -13   2  12       83.16       97.91      8.04 o 
 -12   2  12      507.82      510.44     20.91 o 
 -11   2  12      169.20      182.81     14.24 o 
 -10   2  12      155.11      158.97     13.29 o 
  -9   2  12      252.02      305.88     20.57 o 
  -8   2  12       32.68       26.44      7.90 o 
  -7   2  12      162.51      163.70     14.99 o 
  -6   2  12      159.34      146.58     14.80 o 
  -5   2  12       14.93       -1.70     10.12 o 
  -4   2  12     1197.75     1193.39     38.74 o 
  -3   2  12     1266.36     1265.75     40.25 o 
  -2   2  12       43.00       42.62     10.22 o 
  -1   2  12      236.53      222.59     17.03 o 
   0   2  12     2886.60     2962.54     76.39 o 
   1   2  12      132.46      163.70     14.05 o 
   2   2  12       51.37       38.97      8.14 o 
   3   2  12      402.47      397.83     22.47 o 
   4   2  12        1.63       11.45      5.34 o 
   5   2  12        6.19        5.16      6.62 o 
   6   2  12       12.98       14.57      6.24 o 
   7   2  12        1.38        0.00      7.85 o 
   8   2  12      631.73      668.94     27.43 o 
   9   2  12      512.13      531.49     22.56 o 
  10   2  12       23.04       22.42      5.77 o 
 -12   3  12       52.64       48.43      7.09 o 
 -11   3  12       45.05       32.45      6.67 o 
 -10   3  12      423.33      463.15     22.32 o 
  -9   3  12      574.47      563.51     25.78 o 
  -8   3  12        0.22        0.00      5.82 o 
  -7   3  12      584.24      645.43     28.71 o 
  -6   3  12     1056.95     1014.03     37.46 o 
  -5   3  12     1762.80     1677.39     47.82 o 
  -4   3  12        5.19       -1.18      7.90 o 
  -3   3  12      130.44      116.92     13.24 o 
  -2   3  12      697.84      680.34     29.23 o 
  -1   3  12      748.91      732.65     30.60 o 
   0   3  12      314.80      326.83     20.86 o 
   1   3  12       32.45       18.26      8.23 o 
   2   3  12     2058.95     2114.62     64.47 o 
   3   3  12      451.06      451.23     24.07 o 
   4   3  12        9.97        4.59      7.28 o 
   5   3  12      364.12      343.95     20.57 o 
   6   3  12      182.80      167.11     14.57 o 
   7   3  12        3.26       -3.03      7.09 o 
   8   3  12       64.60       54.87      8.75 o 
   9   3  12       37.96       29.37      6.67 o 
  10   3  12      250.64      240.56     12.91 o 
 -11   4  12      338.37      331.37     16.60 o 
 -10   4  12      163.57      149.70     12.91 o 
  -9   4  12      141.77      140.71     12.91 o 
  -8   4  12      146.35      143.46     13.53 o 
  -7   4  12      341.25      332.37     20.34 o 
  -6   4  12      220.23      190.09     16.55 o 
  -5   4  12      422.85      421.81     24.88 o 
  -4   4  12      444.23      454.49     24.03 o 
  -3   4  12      275.00      299.02     20.81 o 
  -2   4  12      283.17      270.22     18.92 o 
  -1   4  12      873.97      879.14     34.67 o 
   0   4  12        1.38        5.25      7.99 o 
   1   4  12      779.98      742.40     31.12 o 
   2   4  12        2.93        0.00      9.51 o 
   3   4  12       14.52        7.99      6.39 o 
   4   4  12        1.60       -5.01      8.70 o 
   5   4  12       11.82       13.95      6.53 o 
   6   4  12       42.42       49.14      9.27 o 
   7   4  12      238.47      213.46     16.03 o 
   8   4  12      401.85      420.72     19.06 o 
   9   4  12       89.70       81.83      8.56 o 
 -10   5  12       11.40       -4.64      6.10 o 
  -9   5  12        0.74        9.27      4.21 o 
  -8   5  12      599.91      731.33     27.24 o 
  -7   5  12       45.00       36.42      9.41 o 
  -6   5  12      199.80      210.76     16.89 o 
  -5   5  12       96.08       96.25     12.20 o 
  -4   5  12      103.14      104.48     12.82 o 
  -3   5  12      520.77      560.86     26.39 o 
  -2   5  12      423.71      425.64     23.60 o 
  -1   5  12       30.52       31.26     10.03 o 
   0   5  12      593.42      600.22     27.76 o 
   1   5  12       32.85       27.10      6.76 o 
   2   5  12        7.33        4.97      8.61 o 
   3   5  12       10.83       13.95      7.05 o 
   4   5  12     1542.74     1693.80     46.16 o 
   5   5  12        1.36       -8.18      8.18 o 
   6   5  12        4.00        1.28      7.76 o 
   7   5  12       10.31        5.01      5.01 o 
   8   5  12        0.03        0.00      3.59 o 
  -8   6  12       30.18       29.42      7.00 o 
  -7   6  12      173.35      184.61     13.76 o 
  -6   6  12      209.61      236.87     16.32 o 
  -5   6  12        4.99        0.00      6.91 o 
  -4   6  12      197.41      204.75     15.89 o 
  -3   6  12       30.49       39.68      8.09 o 
  -2   6  12      161.94      183.57     15.89 o 
  -1   6  12      931.64     1011.52     35.33 o 
   0   6  12        8.63       11.26      4.92 o 
   1   6  12       51.41       72.08      9.18 o 
   2   6  12      183.09      196.62     14.66 o 
   3   6  12       79.93       61.91      9.55 o 
   4   6  12       29.84       32.73      7.28 o 
   5   6  12      211.86      215.68     13.76 o 
   6   6  12      229.31      235.12     14.14 o 
  -6   7  12        4.51       11.97      4.49 o 
  -5   7  12        8.70        8.84      4.45 o 
  -4   7  12       10.50       -1.14      7.62 o 
  -3   7  12       18.01       17.17      5.96 o 
  -2   7  12        1.92        4.82      4.82 o 
  -1   7  12      201.16      205.70     14.80 o 
   0   7  12       10.31        7.14      5.34 o 
   1   7  12      443.18      484.38     20.95 o 
   2   7  12     1412.04     1400.84     43.61 o 
   3   7  12      163.38      198.80     12.68 o 
   4   7  12        8.25        8.42      4.64 o 
 -11   0  13      680.28      660.62     25.68 o 
  -9   0  13      312.60      321.20     20.39 o 
  -7   0  13      290.04      284.36     19.35 o 
  -5   0  13     1079.89      931.83     34.95 o 
  -3   0  13     1061.61      958.93     35.05 o 
  -1   0  13      155.37      150.55     15.14 o 
   1   0  13     5633.53     5670.28    113.37 o 
   3   0  13      143.40      180.68     15.75 o 
   5   0  13       91.96       90.91     10.50 o 
   7   0  13      197.85      226.61     16.70 o 
   9   0  13      231.92      239.57     14.33 o 
 -12   1  13       52.61       54.06      7.90 o 
 -11   1  13        3.50        4.92      5.72 o 
 -10   1  13      383.09      344.29     19.77 o 
  -9   1  13      160.90      176.75     15.18 o 
  -8   1  13       95.10       90.29     10.45 o 
  -7   1  13      716.07      654.99     28.80 o 
  -6   1  13        1.36       -3.45      6.91 o 
  -5   1  13      471.87      466.79     24.60 o 
  -4   1  13       72.16       77.38     11.30 o 
  -3   1  13       98.48      100.51     13.24 o 
  -2   1  13       79.86       70.85     10.17 o 
  -1   1  13      390.36      303.56     20.62 o 
   0   1  13      577.85      562.28     27.01 o 
   1   1  13       28.08       27.05      8.75 o 
   2   1  13      282.31      276.70     19.16 o 
   3   1  13      165.18      135.56     14.00 o 
   4   1  13      243.15      215.92     16.08 o 
   5   1  13       50.15       58.18     10.50 o 
   6   1  13      363.21      360.79     21.05 o 
   7   1  13      110.67      123.26     12.72 o 
   8   1  13      140.81      128.79     11.59 o 
   9   1  13       83.21       81.16      8.89 o 
  10   1  13        0.32       -2.74      3.88 o 
 -12   2  13       80.17       72.22      7.90 o 
 -11   2  13      208.19      189.10     13.95 o 
 -10   2  13       32.88       27.15      6.62 o 
  -9   2  13      474.56      467.97     23.70 o 
  -8   2  13      181.45      204.61     15.75 o 
  -7   2  13      495.19      537.31     25.68 o 
  -6   2  13      399.11      371.86     22.09 o 
  -5   2  13      239.21      229.40     17.36 o 
  -4   2  13      495.35      491.29     25.26 o 
  -3   2  13      301.76      283.22     19.49 o 
  -2   2  13        2.91       -5.16      6.67 o 
  -1   2  13     1965.01     1718.73     48.62 o 
   0   2  13       61.44       43.28      9.79 o 
   1   2  13        3.75        4.59      2.27 o 
   2   2  13       52.83       56.05     10.17 o 
   3   2  13      256.33      246.52     17.64 o 
   4   2  13      135.34      127.52     12.68 o 
   5   2  13       20.33       11.02      7.47 o 
   6   2  13       73.75      103.49     11.35 o 
   7   2  13       88.84       92.75     10.83 o 
   8   2  13        9.97       18.21      6.29 o 
   9   2  13       47.32       40.87      6.81 o 
 -11   3  13      132.59      129.74     10.93 o 
 -10   3  13       19.56       17.83      6.15 o 
  -9   3  13       71.14       80.08      9.89 o 
  -8   3  13       48.64       36.09      8.70 o 
  -7   3  13      186.09      189.57     15.23 o 
  -6   3  13     1014.00      954.77     34.67 o 
  -5   3  13       34.71       44.70      8.18 o 
  -4   3  13      365.96      346.60     21.28 o 
  -3   3  13       71.53       93.93     12.91 o 
  -2   3  13      125.87      124.30     12.39 o 
  -1   3  13       83.53       83.77     12.11 o 
   0   3  13       29.16       25.40      6.72 o 
   1   3  13      376.66      361.27     21.28 o 
   2   3  13      480.56      438.88     23.98 o 
   3   3  13       16.63       19.16      7.24 o 
   4   3  13      230.82      229.78     16.51 o 
   5   3  13       47.68       34.72     10.17 o 
   6   3  13        6.11        4.92      6.72 o 
   7   3  13       13.52       20.01      6.34 o 
   8   3  13       71.13       72.37      8.51 o 
   9   3  13      101.65       94.27      8.23 o 
 -10   4  13        4.86        0.66      5.20 o 
  -9   4  13        1.83       12.16      4.21 o 
  -8   4  13       28.95       24.97      7.33 o 
  -7   4  13        3.60        0.00      7.38 o 
  -6   4  13      184.50      191.13     16.18 o 
  -5   4  13       76.79       75.96     10.97 o 
  -4   4  13      187.25      171.08     15.80 o 
  -3   4  13      486.87      458.61     23.98 o 
  -2   4  13     1625.76     1657.72     47.53 o 
  -1   4  13      111.10      114.13     12.53 o 
   0   4  13      307.49      326.83     19.96 o 
   1   4  13      804.34      769.50     31.41 o 
   2   4  13       15.26        8.84      6.24 o 
   3   4  13        4.35       10.74      5.68 o 
   4   4  13       78.73       77.00      9.27 o 
   5   4  13      248.35      246.52     16.08 o 
   6   4  13       66.24       66.64      8.70 o 
   7   4  13        5.52        8.09      5.06 o 
   8   4  13       21.73       19.87      4.68 o 
  -9   5  13      287.42      294.24     14.57 o 
  -8   5  13        0.89       -7.52      7.52 o 
  -7   5  13       69.22       68.44      9.93 o 
  -6   5  13        1.18       -1.37      6.72 o 
  -5   5  13       14.31       35.62      6.86 o 
  -4   5  13      620.35      589.34     26.82 o 
  -3   5  13      757.11      729.72     30.32 o 
  -2   5  13        0.76       -6.43      9.08 o 
  -1   5  13      170.90      201.54     16.22 o 
   0   5  13       11.10        3.17      9.79 o 
   1   5  13        1.08       -3.12      5.96 o 
   2   5  13        3.97       -4.49      7.80 o 
   3   5  13      326.04      312.41     18.92 o 
   4   5  13      419.15      384.11     20.10 o 
   5   5  13       44.26       46.54      8.94 o 
   6   5  13       31.15       24.64      5.82 o 
   7   5  13       75.99       74.92      7.57 o 
  -7   6  13        4.20        1.89      5.82 o 
  -6   6  13       40.01       39.02      7.28 o 
  -5   6  13       36.66       41.34      7.47 o 
  -4   6  13      354.86      402.84     20.86 o 
  -3   6  13      109.64       99.09     11.64 o 
  -2   6  13      300.84      314.16     19.44 o 
  -1   6  13       41.96       40.91      9.60 o 
   0   6  13      635.70      630.49     25.45 o 
   1   6  13      175.30      165.21     13.62 o 
   2   6  13      638.88      583.57     24.22 o 
   3   6  13       95.99       99.61      9.98 o 
   4   6  13        6.35        5.39      5.82 o 
   5   6  13        1.07       -1.70      5.34 o 
  -4   7  13      202.74      232.52     13.01 o 
  -3   7  13      571.67      572.69     21.14 o 
  -2   7  13       94.52       99.33      9.51 o 
  -1   7  13      234.64      239.66     14.00 o 
   0   7  13      161.43      148.00     11.02 o 
   1   7  13        4.77        0.00      5.39 o 
 -12   0  14       21.56       18.30      4.30 o 
 -10   0  14        1.01        3.78      6.57 o 
  -8   0  14     1160.02     1174.37     38.31 o 
  -6   0  14       65.39       34.86      7.90 o 
  -4   0  14     1148.08     1140.51     38.41 o 
  -2   0  14       22.74        8.61     10.22 o 
   0   0  14      323.62      294.57     20.39 o 
   2   0  14     1086.32     1043.03     36.89 o 
   4   0  14      758.96      805.78     31.60 o 
   6   0  14      295.66      295.28     18.40 o 
   8   0  14      141.31      154.90     11.54 o 
 -11   1  14      195.03      240.47     13.91 o 
 -10   1  14      282.72      334.59     17.74 o 
  -9   1  14      147.09      158.21     12.77 o 
  -8   1  14        1.62        3.07      5.77 o 
  -7   1  14        0.54       -1.61      6.72 o 
  -6   1  14        0.62        1.70      7.33 o 
  -5   1  14      359.40      320.64     20.15 o 
  -4   1  14       35.24       32.07      8.70 o 
  -3   1  14      166.77      139.01     14.76 o 
  -2   1  14      102.77       84.00     12.06 o 
  -1   1  14      543.99      504.72     25.73 o 
   0   1  14       25.80       24.03      7.66 o 
   1   1  14      967.60      942.99     34.91 o 
   2   1  14      711.03      695.38     29.42 o 
   3   1  14      520.78      464.61     24.22 o 
   4   1  14      566.67      495.03     24.93 o 
   5   1  14      279.34      265.20     17.93 o 
   6   1  14       45.81       59.03      9.27 o 
   7   1  14      341.46      344.33     19.11 o 
   8   1  14      185.03      199.55     12.87 o 
   9   1  14      580.20      570.66     19.63 o 
 -11   2  14       35.33       36.75      6.29 o 
 -10   2  14      221.94      262.27     14.85 o 
  -9   2  14       57.38       65.37      9.37 o 
  -8   2  14        0.17        0.00      7.24 o 
  -7   2  14       76.37       82.16     11.59 o 
  -6   2  14      539.19      518.72     25.97 o 
  -5   2  14       27.06       42.66      7.95 o 
  -4   2  14        3.42        3.41      6.39 o 
  -3   2  14      159.62      122.60     14.33 o 
  -2   2  14        0.44        0.00      8.47 o 
  -1   2  14       44.41       55.29      7.99 o 
   0   2  14       66.36       68.49     10.83 o 
   1   2  14      205.34      189.38     17.22 o 
   2   2  14      953.70      995.25     35.19 o 
   3   2  14        3.64       13.15      6.01 o 
   4   2  14       68.83       60.45      9.22 o 
   5   2  14       44.80       48.15      7.80 o 
   6   2  14      705.53      718.70     28.00 o 
   7   2  14      268.97      256.78     16.22 o 
   8   2  14       47.83       42.66      7.14 o 
 -10   3  14       25.79       29.61      6.34 o 
  -9   3  14        0.08        2.41      6.15 o 
  -8   3  14      381.99      409.42     20.95 o 
  -7   3  14      194.79      202.63     16.74 o 
  -6   3  14      113.66      121.27     12.96 o 
  -5   3  14      258.52      264.49     18.92 o 
  -4   3  14      576.90      545.68     26.63 o 
  -3   3  14     1193.39     1091.84     37.60 o 
  -2   3  14       71.33       57.80     11.30 o 
  -1   3  14     1088.00     1079.59     37.55 o 
   0   3  14      696.60      699.88     29.89 o 
   1   3  14       29.97       42.10      9.18 o 
   2   3  14       47.36       49.95     10.55 o 
   3   3  14       92.08       82.02     11.82 o 
   4   3  14        5.90       -0.99      5.91 o 
   5   3  14        2.27        8.37      4.82 o 
   6   3  14       70.69       61.68      8.75 o 
   7   3  14      571.83      575.15     22.09 o 
   8   3  14      259.74      261.42     13.53 o 
  -9   4  14       26.05       20.24      5.34 o 
  -8   4  14      694.77      728.68     26.82 o 
  -7   4  14      201.95      224.01     15.28 o 
  -6   4  14      196.50      207.31     15.09 o 
  -5   4  14      176.60      212.94     16.13 o 
  -4   4  14       17.50       12.44      6.24 o 
  -3   4  14       30.90       48.81      8.89 o 
  -2   4  14       23.58       38.64      7.47 o 
  -1   4  14       36.67       46.31      7.57 o 
   0   4  14       64.12       78.42      9.84 o 
   1   4  14      106.72      113.28     12.01 o 
   2   4  14       74.25       55.34      8.94 o 
   3   4  14      209.73      194.63     14.76 o 
   4   4  14      325.28      332.51     18.87 o 
   5   4  14      196.00      195.72     13.76 o 
   6   4  14        1.83        8.32      3.41 o 
   7   4  14       38.60       40.96      6.86 o 
  -8   5  14        4.46       -5.30      5.30 o 
  -7   5  14       26.48       32.92      6.39 o 
  -6   5  14        5.34        6.29      5.87 o 
  -5   5  14      121.10      110.63     11.40 o 
  -4   5  14       27.51       30.55      7.19 o 
  -3   5  14      167.86      153.63     13.29 o 
  -2   5  14     1298.04     1443.64     41.24 o 
  -1   5  14       57.08       62.77      9.65 o 
   0   5  14      218.05      221.55     15.04 o 
   1   5  14       91.48       70.52      9.70 o 
   2   5  14       13.38        5.16      6.34 o 
   3   5  14       23.66       34.53      7.14 o 
   4   5  14      149.80      141.42     11.40 o 
   5   5  14      270.42      275.61     14.66 o 
  -6   6  14       66.21       62.06      7.62 o 
  -5   6  14       12.10        4.40      6.53 o 
  -4   6  14        6.88       19.11      5.49 o 
  -3   6  14        0.63        3.26      6.20 o 
  -2   6  14       13.39       16.27      5.91 o 
  -1   6  14       15.48       17.07      6.01 o 
   0   6  14       80.63       64.94      8.70 o 
   1   6  14        0.45        1.04      5.77 o 
   2   6  14      450.61      429.52     18.59 o 
   3   6  14      812.10      779.95     24.07 o 
 -11   0  15       23.60       26.96      4.87 o 
  -9   0  15      184.71      172.83     12.82 o 
  -7   0  15       16.24       16.93      7.66 o 
  -5   0  15       86.31       93.18     12.01 o 
  -3   0  15       13.19       11.21      5.91 o 
  -1   0  15       78.08       69.86     11.16 o 
   1   0  15       16.21       36.37      8.75 o 
   3   0  15      579.19      539.06     25.54 o 
   5   0  15      181.32      177.75     14.99 o 
   7   0  15      317.89      329.39     16.37 o 
 -10   1  15      171.18      140.57     10.74 o 
  -9   1  15       64.32       85.47      9.79 o 
  -8   1  15       68.75       61.44      7.80 o 
  -7   1  15      132.64      152.02     13.20 o 
  -6   1  15       28.97       26.91      6.86 o 
  -5   1  15      190.63      182.52     15.75 o 
  -4   1  15      508.89      428.29     22.75 o 
  -3   1  15        0.40        3.31      4.73 o 
  -2   1  15      178.35      157.98     14.47 o 
  -1   1  15       93.89       69.53     10.41 o 
   0   1  15      290.54      314.96     20.62 o 
   1   1  15      387.40      385.48     21.57 o 
   2   1  15       58.57       72.89     10.64 o 
   3   1  15      385.54      366.61     21.57 o 
   4   1  15        1.16        4.92      4.73 o 
   5   1  15        3.24        0.00      6.67 o 
   6   1  15       44.62       41.43      8.09 o 
   7   1  15      134.70      114.27     10.59 o 
   8   1  15      189.37      210.38     12.16 o 
 -10   2  15       28.65       21.38      6.34 o 
  -9   2  15        3.65        2.22      4.97 o 
  -8   2  15       35.54       29.80      7.47 o 
  -7   2  15      326.35      331.75     18.92 o 
  -6   2  15        1.19       -2.98      8.70 o 
  -5   2  15        1.13        1.56      5.63 o 
  -4   2  15        0.40       -1.61      6.62 o 
  -3   2  15      365.53      336.43     21.33 o 
  -2   2  15       39.26       40.63      8.99 o 
  -1   2  15       54.92       63.76     11.64 o 
   0   2  15        0.66       -4.87      6.29 o 
   1   2  15       37.75       35.24      8.04 o 
   2   2  15        9.05        7.28      6.34 o 
   3   2  15       31.58       34.91     10.03 o 
   4   2  15       79.79       75.06      9.03 o 
   5   2  15      267.99      320.26     17.17 o 
   6   2  15        2.24        2.27      7.99 o 
   7   2  15      121.26      115.27      9.89 o 
  -9   3  15      332.94      358.52     16.51 o 
  -8   3  15       53.26       49.90      8.32 o 
  -7   3  15      212.89      230.06     15.18 o 
  -6   3  15      165.35      169.38     13.76 o 
  -5   3  15       27.38       41.86      7.24 o 
  -4   3  15        5.55       -3.03      5.82 o 
  -3   3  15      476.35      518.30     24.12 o 
  -2   3  15      477.47      495.07     23.84 o 
  -1   3  15      510.93      529.98     25.21 o 
   0   3  15        6.01        4.64      7.09 o 
   1   3  15        2.23        6.05      4.92 o 
   2   3  15      114.35       96.30     10.59 o 
   3   3  15        1.50        7.38      4.11 o 
   4   3  15      156.69      148.71     12.11 o 
   5   3  15      397.74      423.04     19.44 o 
   6   3  15      106.68       93.41      8.28 o 
   7   3  15       60.82       58.18      6.86 o 
  -8   4  15       10.98        6.67      5.11 o 
  -7   4  15       18.97       17.12      5.82 o 
  -6   4  15      352.51      346.79     18.35 o 
  -5   4  15      231.64      237.58     16.08 o 
  -4   4  15       23.57       13.53      5.63 o 
  -3   4  15       38.22       27.05      7.85 o 
  -2   4  15        9.13        4.26      6.53 o 
  -1   4  15      592.83      591.51     25.59 o 
   0   4  15      244.19      244.96     16.74 o 
   1   4  15       73.71       95.50     10.31 o 
   2   4  15       67.06       80.69      9.37 o 
   3   4  15      240.09      222.26     14.99 o 
   4   4  15       92.41       82.30      9.22 o 
   5   4  15       48.05       37.89      6.86 o 
  -6   5  15      120.52      134.14     10.17 o 
  -5   5  15      176.32      222.59     13.48 o 
  -4   5  15       30.27       20.53      7.33 o 
  -3   5  15      123.20      136.50     11.30 o 
  -2   5  15        0.22       -7.90      7.90 o 
  -1   5  15        2.56        4.73      5.44 o 
   0   5  15      108.79      107.60     10.55 o 
   1   5  15      120.73      115.60     10.69 o 
   2   5  15       28.77       28.71      6.91 o 
   3   5  15       28.49       28.38      6.01 o 
   4   5  15      305.08      306.16     14.33 o 
  -2   6  15       85.01       87.98      8.37 o 
  -1   6  15        0.13       -5.16      5.16 o 
   0   6  15        0.31        4.21      4.35 o 
  -8   0  16       58.04       55.58      8.37 o 
  -6   0  16        0.19       -2.74      4.35 o 
  -4   0  16      127.18      107.65     13.24 o 
  -2   0  16      376.58      315.48     18.87 o 
   0   0  16        3.11       -8.09      8.09 o 
   2   0  16      123.16      114.51     12.49 o 
   4   0  16      466.87      442.19     20.62 o 
   6   0  16      176.92      184.27     12.25 o 
  -9   1  16        0.66        0.95      4.64 o 
  -8   1  16       96.42      116.40     11.73 o 
  -7   1  16        0.24        3.74      5.72 o 
  -6   1  16      400.54      377.49     19.72 o 
  -5   1  16       21.17       37.27      8.94 o 
  -4   1  16      584.91      586.17     25.87 o 
  -3   1  16        6.69       13.20      5.06 o 
  -2   1  16       13.52       28.71      6.48 o 
  -1   1  16        5.02        4.59      5.96 o 
   0   1  16       18.43       18.16      6.05 o 
   1   1  16       47.21       37.41      8.47 o 
   2   1  16       49.69       52.12      8.09 o 
   3   1  16      166.88      166.49     12.91 o 
   4   1  16       12.94       16.51      6.15 o 
   5   1  16      142.44      134.33     11.68 o 
   6   1  16       42.02       42.33      6.10 o 
  -9   2  16        8.14        8.28      4.40 o 
  -8   2  16      160.55      212.94     13.53 o 
  -7   2  16       16.65        3.50      8.32 o 
  -6   2  16        9.31       19.58      5.82 o 
  -5   2  16        6.88        5.44      7.19 o 
  -4   2  16       85.12       81.40      9.98 o 
  -3   2  16        8.55        5.82      5.34 o 
  -2   2  16       48.12       37.37      8.80 o 
  -1   2  16       32.90       46.21      7.95 o 
   0   2  16      531.39      516.12     24.22 o 
   1   2  16       12.56       18.78      4.21 o 
   2   2  16      250.57      234.65     15.99 o 
   3   2  16        1.67        2.55      4.73 o 
   4   2  16       30.79       27.67      7.05 o 
   5   2  16      196.02      193.97     12.72 o 
   6   2  16       91.33       81.02      8.70 o 
  -8   3  16       88.01       85.37      8.51 o 
  -7   3  16      244.15      255.36     15.37 o 
  -6   3  16      300.65      390.35     18.68 o 
  -5   3  16       33.27       35.19      7.28 o 
  -4   3  16       52.62       52.64      8.80 o 
  -3   3  16        0.01       -6.67      7.43 o 
  -2   3  16      202.48      206.27     15.18 o 
  -1   3  16      129.98      132.86     12.49 o 
   0   3  16       79.61       91.95     10.03 o 
   1   3  16       66.24       63.29      7.66 o 
   2   3  16        6.87       -1.23      5.01 o 
   3   3  16       33.76       29.94      7.05 o 
   4   3  16       35.67       40.82      6.20 o 
   5   3  16      197.28      197.94     12.06 o 
  -7   4  16      310.50      311.51     14.90 o 
  -6   4  16       22.31       23.84      5.53 o 
  -5   4  16       60.67       57.80      7.85 o 
  -4   4  16        3.63        3.26      4.26 o 
  -3   4  16        0.35        4.54      6.05 o 
  -2   4  16      153.88      212.61     14.09 o 
  -1   4  16       77.22       72.84      9.65 o 
   0   4  16        0.53       -3.03      4.64 o 
   1   4  16       12.21       11.54      4.21 o 
   2   4  16       85.66       99.52      9.74 o 
   3   4  16       13.64        1.80      6.81 o 
   4   4  16       24.92       27.91      5.06 o 
  -4   5  16      122.04      149.46      9.98 o 
  -3   5  16        1.97       -1.14      4.35 o 
  -2   5  16      175.36      157.36     11.02 o 
  -1   5  16       65.40       57.47      7.43 o 
   0   5  16        9.92       13.53      4.59 o 
   1   5  16       39.88       41.24      6.10 o 
  -7   0  17      274.89      290.18     15.04 o 
  -5   0  17       28.92       25.82      5.72 o 
  -3   0  17        8.57        7.90      4.54 o 
  -1   0  17      121.42      148.85     12.53 o 
   1   0  17     1124.45     1112.18     33.53 o 
   3   0  17      103.34       90.20      9.60 o 
   5   0  17       11.40       22.66      5.44 o 
  -8   1  17       69.67       69.95      8.04 o 
  -7   1  17        7.95        0.00      4.21 o 
  -6   1  17      175.88      198.51     13.05 o 
  -5   1  17      140.22      135.51     11.45 o 
  -4   1  17       56.17       67.35      8.28 o 
  -3   1  17       81.21       78.14      9.22 o 
  -2   1  17        2.46        0.85      4.35 o 
  -1   1  17      153.06      172.83     12.91 o 
   0   1  17      123.15       93.32     11.30 o 
   1   1  17      188.84      215.07     14.71 o 
   2   1  17        1.33        0.76      5.06 o 
   3   1  17       64.34       40.35      6.62 o 
   4   1  17      343.70      322.48     16.03 o 
   5   1  17        1.03        0.00      3.78 o 
  -7   2  17       44.81       35.57      6.24 o 
  -6   2  17        6.40       11.30      4.54 o 
  -5   2  17       48.50       50.28      7.47 o 
  -4   2  17        1.20        2.32      4.82 o 
  -3   2  17      203.32      198.28     14.33 o 
  -2   2  17       59.60       80.74      8.42 o 
  -1   2  17      114.78      117.96     11.02 o 
   0   2  17       79.48       94.31      8.94 o 
   1   2  17       30.17       33.44      6.81 o 
   2   2  17       18.24       -2.13      8.14 o 
   3   2  17       45.83       54.25      6.91 o 
   4   2  17       11.07        5.06      6.15 o 
  -6   3  17      172.62      194.68     11.54 o 
  -5   3  17       22.62       16.89      5.63 o 
  -4   3  17       82.70       73.41      8.94 o 
  -3   3  17      401.26      397.97     18.54 o 
  -2   3  17       53.55       50.99      7.05 o 
  -1   3  17      219.22      219.18     14.19 o 
   0   3  17       13.79        0.00      5.11 o 
   1   3  17       10.52        2.65      4.16 o 
   2   3  17       22.36       20.67      4.87 o 
   3   3  17      247.29      235.22     13.20 o 
  -4   4  17       89.94       95.26      8.75 o 
  -3   4  17        0.00        0.00      4.30 o 
  -2   4  17      215.81      202.96     12.53 o 
  -1   4  17        0.82       -3.41      5.68 o 
   0   4  17      102.41      118.29      8.84 o 
   1   4  17      110.74      104.58      8.80 o 
  -6   0  18      113.55       98.24      8.70 o 
  -4   0  18       39.58       43.51      6.62 o 
  -2   0  18      135.76      109.92     10.69 o 
   0   0  18      134.67      151.78     11.02 o 
   2   0  18      181.83      161.43     11.21 o 
  -6   1  18       57.77       59.60      6.95 o 
  -5   1  18       13.51       15.09      5.01 o 
  -4   1  18        2.07        1.89      5.34 o 
  -3   1  18        8.27        7.24      4.54 o 
  -2   1  18      188.69      182.43     12.68 o 
  -1   1  18        6.21        0.00      6.01 o 
   0   1  18      134.81      144.40     11.21 o 
   1   1  18        1.37        0.00      5.91 o 
   2   1  18      406.27      384.30     16.93 o 
  -5   2  18       68.12       68.30      6.20 o 
  -4   2  18        8.67        3.36      5.72 o 
  -3   2  18       17.46       17.83      5.25 o 
  -2   2  18       31.27       30.98      6.91 o 
  -1   2  18       12.44       15.70      5.20 o 
   0   2  18       77.68       78.99      8.42 o 
   1   2  18        2.14        4.07      5.20 o 
                                                 
